# Supplementary material for: Predicting psoriasis using routine laboratory tests with random forest
Source: PLoS One. 2021 Oct 19;16(10):e0258768. doi: 10.1371/journal.pone.0258768 (PMC8525763; doi:10.1371/journal.pone.0258768)
Supplement: S2 File — (XLSX) [file pone.0258768.s002.xlsx]

## Sheet: 466 Cases
Case ID	Gender	Age	Systolic blood pressure	Diastolic blood pressure	White blood cell count (WBC)	Neutrophil ratio (NEUT%)	Lymphocyte ratio (LYMPH%)	Monocyte ratio (cytes%)	Eosinophil ratio (EO)	Basophil ratio (BASO%)	Neutrophil count (NEUT#)	Lymphocyte count (LYMPH#)	Monocyte count (MONO#)	Eosinophil count (EO#)	Basophil cout (BASO#)	Hemoglobin (HGB)	Red blood cell count (RBC)	Hematocrit (HCT)	Mean corpuscular volume (MCV)	Mean corpuscular hemoglobin (MCH)	Mean corpuscular hemoglobin concentration (MCHC)	Coefficient variation of red blood cell volume distribution width (RDW-CV)	Standard deviation in red cell distribution width (RDW-SD)	Platelet count (PLT)	Mean platelet volume (MPV)	Platelet distribution width (PDW)	Thrombocytocrit (PCT)	Platelet larger cell ratio (P-LCR)	Alanine amiotransferase (ALT)	Aspartate aminotransferase (AST)	AST/ALT	γ-glutamyl transpeptadase (GGT)	Alkaline phosphatase (ALP)	Total biliary acid (TBA)	Pre albumin (PA)	Total protein (TP)	Albumin (ALB)	Globulin (GLO)	Albumin/Globulin	Total bilirubin (TBIL)	Direct bilirubin (DBIL)	Indirect bilirubin (IDBIL)	Cholinesterase (CHE)	Cystatin-C	Urea	Creatinine	Urea/Crea	Uric acid (UA)	Bicarbonate (HCO3)
1	M	59	120	75	5.1	72.7	16.5	98	1	0	3.69	0.84	0.5	0.05	0	144	4.45	41.6	93.5	32.4	346	12.1	41.3	158	11.1	13.9	0.17	34.9	23	21	0.9	46	62	12.6	83	65.8	40	25.8	1.6	16	9.4	6.6	4525	0.8	8.8	59	149.15	180.5	24.4
2	F	62	126	78	5.1	57.6	31.4	7.7	3.1	0.2	2.93	1.6	0.39	0.16	0.01	135	4.11	37.2	90.1	32.8	363	12.9	42.4	168	10.9	12.3	0.18	31.6	22	22	1	43	47	2.7	147	67.4	41.2	26.2	1.6	18.5	7.5	11	8462	0.57	4	55	72.73	268.4	27
3	F	65	124	63	5.6	54.6	38.2	5.6	1.4	0.2	3.04	2.13	0.31	0.08	0.01	118	3.55	36.3	102.3	33.2	325	12.7	47.2	267	10.6	12.1	0.28	30.2	13	21	1.6	18	72	2.8	223	72	42.5	29.5	1.4	7.1	2.9	4.2	9475	0.79	3.9	66	59.09	266.3	27.7
4	M	48	110	80	6.4	72.5	16.9	5	5	0.6	4.62	1.08	0.32	0.32	0.04	146	4.67	41.4	88.7	31.3	353	12	38.5	203	10.5	13.1	0.21	28.9	33	36	1.1	74	75	6	97	69	42.7	26.3	1.6	9.6	3.5	6.1	7893	0.061	4.34	64	67.81	281.6	27
5	F	59	138	97	9.7	59.9	31.5	3.2	5.3	0.1	5.83	3.07	0.31	0.52	0.01	150	5.06	43.6	86.2	29.6	344	12.2	38.6	217	9.6	10.8	0.21	21.7	19	15	0.8	29	67	2.3	245	62.8	43.2	19.6	2.2	9.5	3.7	5.8	8900	0.62	4.12	48	85.33	259.3	29.4
6	M	62	116	81	5.3	55.5	35.7	5.7	2.7	0.4	2.92	1.88	0.3	0.14	0.02	144	4.36	42	96.3	33	343	12.6	44	191	11.3	13.4	0.22	36.3	19	14	0.7	32	88	4.2	221	69	43.2	25.8	1.7	9.6	2.5	7.1	9236	0.83	7.05	70	100.71	217.9	26.7
7	M	31	110	80	8.4	67.8	24.1	6.1	1.6	0.4	5.68	2.02	0.51	0.13	0.03	137	4.45	40.9	91.9	30.8	335	12.2	41.3	248	9.2	9.9	0.23	17.7	28	22	0.8	66	68	2.6	212	66.9	41	25.9	1.6	10.3	4	6.3	9572	0.51	3.96	79	50.13	368.9	27.5
8	M	34	140	90	21.4	87.8	7.2	3.9	1	0.1	18.77	1.53	0.84	0.22	0.02	147	4.76	44.7	93.9	30.9	329	14.1	48.4	381	11	12.4	0.42	32.1	93	86	0.9	87	111	13.6	185	63.6	40.4	23.2	1.7	10.1	5.1	1	6664	0.45	4.16	45	92.44	285.2	24.1
9	F	42	128	85	21.3	79.8	13.2	3.8	3.1	0.1	16.98	2.82	0.82	0.67	0.03	121	3.99	37.3	93.5	30.3	324	14.4	49.7	304	11.5	14	0.35	37.2	15	15	1	15	67	2.3	135	39.9	32	27.9	1.1	9.7	4.8	4.9	3480	0.58	3.45	47	73.4	204.5	24.7
10	F	30	117	70	6.3	72.6	21.4	4.8	1	0.2	4.54	1.34	0.3	0.06	0.01	139	4.43	40	90.3	31.4	348	12.1	39.9	239	9.7	10.9	0.23	21.5	14	20	1.4	13	67	2.5	286	74.2	44.4	29.8	1.5	14.6	5.2	9.4	8146	0.62	3.56	40	89	273.2	224
11	M	35	114	90	7.4	64.2	30.2	4.5	1	0.1	4.73	2.22	0.33	0.07	0.01	143	4.7	41.3	87.9	30.4	346	12.5	40	166	11.8	15.2	0.2	40	48	24	0.5	53	79	1	257	66.3	41.4	24.9	1.7	8.4	2.7	5.7	9744	0.68	4.44	66	67.27	336.2	24.4
12	F	74	170	95	13.8	84.3	9.8	4.9	0.9	0.1	11.65	1.36	0.68	0.13	0.02	151	5.12	45.8	89.5	29.5	330	12.7	41.4	288	11.4	13.1	0.33	35.3	13	14	1.1	17	99	6.6	208	68.1	43.3	24.8	1.8	11.5	5.3	6.2	8621	0.65	3.86	48	80.42	183	22.4
13	F	20	118	78	5.8	62.2	29.2	6.6	1.7	0.3	3.58	1.68	0.38	0.1	0.02	130	4.61	40.6	88.1	28.2	320	12.9	41.3	159	11.4	14.3	0.18	36.8	10	17	1.7	13	57	3.2	241	71.3	41.3	30	1.4	5.4	1.7	3.7	8490	0.95	6.68	65	102.77	343	27.8
14	M	69	107	63	2	54.6	24.7	4	16.7	0	1.08	0.49	0.08	0.03	0	86	2.75	24	87.3	31.3	358	13	42	21	10.5	13.7	0.02	29.7	18	21	1.2	233	104	NA	NA	71.1	33	38.1	0.9	50.1	35.7	14.4	3814	NA	8.54	134.8	63.35	293	27.7
15	M	27	120	85	11.1	64.5	25.4	8.3	1.5	0.3	7.15	2.81	0.92	0.17	0.03	148	4.41	42.8	97.1	33.6	346	11.5	40.9	381	10.1	11.9	0.39	25.7	20	17	0.9	17	105	2.7	288	75.1	43.1	32	1.4	3	1.5	1.5	6810	0.49	4.63	66	70.15	343.2	25.9
16	M	51	122	74	7.8	74	18.9	4.5	2.3	0.3	5.75	1.47	0.35	0.18	0.02	162	4.92	48.4	98.4	32.9	335	13	46.3	183	10.6	12	0.19	29.8	14	17	1.2	87	157	7.4	280	74.1	46.1	28	1.6	66	3.1	3.5	8615	0.72	6.42	75	85.6	399.7	26.3
17	M	49	161	105	6.8	66.9	24.8	5.6	2.6	0.1	4.55	1.69	0.38	0.18	0.01	173	5.33	48.5	91	32.5	357	12.5	41.8	159	11.9	15.5	0.19	39.5	19	17	0.9	48	52	4.9	297	62.4	41	21.4	1.9	5.8	3.2	2.6	8936	0.85	6.05	65	93.08	312.6	24.9
18	M	41	107	74	7	56.3	32.9	7.3	3.1	0.4	3.94	2.3	0.51	0.22	0.03	165	5.17	47.7	92.3	31.9	346	11.6	39.1	264	9.6	10.7	0.25	21.6	28	23	0.8	34	74	3	276	71.4	45.5	25.9	1.8	11.4	3.4	8	12246	0.84	5.27	80	65.8	396.7	25.5
19	M	43	122	83	5	58.7	30.6	8.3	2.2	0.2	2.96	1.54	0.42	0.11	0.01	160	4.86	46.3	95.3	32.9	346	12.8	44.7	150	12.5	16.5	0.19	45.8	55	25	0.5	98	60	5.1	312	68	44.9	23.1	1.9	16.3	5.1	11.2	8834	0.81	5.25	79	66.46	367.2	23.3
20	F	43	110	80	5.3	62.9	27	6.9	3	0.2	3.36	1.44	0.37	0.16	0.01	136	4.12	39.9	96.8	33	341	13.1	45.1	212	10	10.8	0.21	24.4	21	16	0.8	23	50	2.2	330	61.9	44.4	17.5	2.5	16	5.5	10.5	6524	0.44	3.39	46	73.7	213.5	27.4
21	F	49	128	87	7.4	73.1	20.8	5.3	0.7	0.1	5.37	1.53	0.39	0.05	0.01	141	4.48	41.7	93.1	31.5	338	12	40.5	250	11.5	14.4	0.29	37.2	21	20	1	22	66	4.2	244	69.3	40.7	28.6	1.4	13.3	4.1	9.2	8759	0.58	4.8	58	82.76	339.9	27.5
22	F	38	102	67	4.1	55.6	38.3	3.7	2.2	0.2	2.25	1.55	0.15	0.09	0.01	137	4.68	41.3	88.2	29.3	332	12.5	39.6	192	12.3	16.4	0.23	43.6	16	16	1	11	62	1.2	152	70.9	41	29.9	1.4	13.7	3.7	10	7726	0.67	3.77	51	73.92	234.5	26
23	F	42	130	80	7	7.26	21.4	3.7	2	0.3	5.11	1.51	0.26	0.14	0.02	114	3.42	34.3	100.3	33.3	332	12.6	45.4	265	10.7	12.8	0.28	31.4	8	14	1.8	15	44	1.2	156	54.3	34.8	19.5	1.8	5.6	2.8	2.8	4420	0.29	3.53	60	58.83	70.1	31
24	M	47	147	91	6.6	57.1	36	4.2	2.4	0.3	3.76	2.37	0.28	0.16	0.02	151	4.38	41.9	95.7	34.5	360	12.4	43.2	232	11.5	14.3	0.27	36.5	15	19	1.3	22	54	31.9	197	68	45.1	22.9	2	7.8	2.8	5	9187	0.54	3.42	68	50.29	269.1	27.2
25	F	35	93	53	7.4	60.1	33.8	5	0.8	0.3	4.44	2.5	0.37	0.06	0.02	129	4.04	36.9	91.3	31.9	350	11.3	37.7	244	9.9	10.8	0.24	22.8	4	14	3.5	8	47	4.5	216	74.9	44.7	30.2	1.5	7	2.9	4.1	7770	0.72	5.08	65	78.15	201.8	24.5
26	F	36	110	80	5.3	59.9	32.9	4.9	1.9	0.4	3.19	1.75	0.26	0.1	0.02	120	4.15	35.3	85.1	28.9	340	13.2	40.3	295	10.2	11.1	0.3	25.7	8	27	3.4	5	60	1.7	167	68.3	39	29.3	1.3	10.9	3.6	7.3	6330	0.69	3.71	57	65.09	243.2	29.7
27	M	29	129	88	9.1	49.5	42.2	4.9	3.3	0.1	4.5	3.84	0.45	0.3	0.01	147	4.89	43.4	88.8	30.1	339	12.6	40	219	11.2	13.8	0.24	35.1	30	19	0.6	27	57	1.1	284	66.1	42.2	23.9	1.8	7	2.9	4.1	8209	0.45	6.15	75	82	318.2	26.3
28	F	25	90	64	9.3	64.2	26.2	7.6	1.7	0.3	5.96	2.44	0.71	0.16	0.03	141	4.54	41.2	90.7	31.1	342	12.4	41.2	295	11.1	14	0.33	33.9	15	15	1	30	85	5.8	167	64.9	34.9	30	1.2	8.5	2.7	5.8	7105	0.54	3.36	70	48	343.4	27.3
29	M	26	143	87	5.7	60.9	30.3	5.8	2.8	0.2	3.46	1.72	0.33	0.16	0.01	166	5.12	46.1	90	32.4	360	11.6	38.4	216	10.7	12.2	0.23	29	26	15	0.6	31	70	8.1	249	65.7	40.8	24.9	1.6	7.8	3.5	4.3	8241	1.02	2.83	60	47.17	424.7	23.3
30	M	42	125	84	8.6	70.5	16.4	8.6	3.8	0.7	6.08	1.41	0.74	0.33	0.06	156	5.38	47.1	87.5	29	331	12.8	40.7	350	9.6	10.5	0.34	21	19	29	1.5	13	67	3.6	176	65.7	41.4	24.3	1.7	8.2	3.6	4.6	7734	0.76	2.85	63	45.24	381.4	23.9
31	M	73	127	83	15.8	87.8	8.9	3.3	0	0	13.91	1.41	0.52	0	0	156	4.69	46.2	98.5	33.3	338	14.3	51.3	217	9.7	10.8	0.21	22.2	26	21	0.8	33	67	4.9	175	60	35.3	24.7	1.4	18.6	6.3	12.3	7070	0.82	7.4	71	104.23	288.3	22.4
32	M	41	111	78	8.3	64.1	25.5	5.4	4.8	0.2	5.34	2.12	0.45	0.4	0.02	154	5.22	45.5	87.2	29.5	338	13.1	41.7	247	10	12	0.25	25.7	131	54	0.4	99	85	2.3	311	63.3	46.1	17.2	2.7	33	8.5	24.5	9613	0.56	5.78	76	76.05	427.2	25.8
33	M	58	137	86	7.4	67.5	19.7	11.4	1.1	0.3	4.96	1.45	0.84	0.08	0.02	156	4.87	47	96.5	32	332	12.7	44.1	217	11.1	13.4	0.24	33.7	16	18	1.1	38	81	3.6	204	66.7	45.1	21.6	2.1	13.4	4.5	8.9	10073	0.88	4.78	95	50.32	281.9	23.1
34	M	47	117	85	7	55	33.6	5.7	5.6	0.1	3.83	2.34	0.4	0.39	0.01	156	5.07	47.7	94.1	30.8	327	13.4	45.8	291	11.1	13.3	0.32	33.7	17	15	0.9	25	84	5.2	253	66.1	44.9	21.2	2.1	7.7	2.9	4.8	10784	0.67	4.14	65	63.69	263.3	22.1
35	F	49	100	62	4.3	55	33.9	7.4	3	0.7	2.38	1.47	0.32	0.13	0.03	117	3.52	35.5	100.9	33.2	330	12.5	45.1	212	11.7	14.3	0.25	38.8	10	18	1.8	8	56	2.7	237	67.2	42.3	24.9	1.7	8.7	2.8	5.9	6839	0.93	6.18	81	76.3	252.5	27
36	M	65	99	74	9.4	60.9	17.7	9	12.1	0.3	5.75	1.67	0.85	1.14	0.03	143	4.46	42.4	95.1	32.1	337	13.4	47.1	288	11	12.9	0.32	33.7	19	22	1.2	13	34	2.7	50	42.9	24.7	18.2	1.4	11.6	4.9	6.7	1997	0.95	7.65	71	107.75	216.5	27.7
37	M	62	140	90	9.1	58.2	31.4	6.2	4.1	0.1	5.3	2.86	0.56	0.37	0.01	169	5.27	50.3	95.4	32.1	336	1.3	46.2	215	11.6	14	0.25	38.5	22	24	1.1	44	92	5.3	241	66.7	46.6	20.1	2.3	16.3	6.2	10.1	7291	0.92	5.31	84	63.21	273.1	25.9
38	M	42	99	61	5	59.5	34.3	2.6	1.4	2.2	2.96	1.71	0.13	0.07	0.11	133	4.45	40.7	91.5	29.9	327	18.6	61	180	10	11.5	0.18	25.4	23	25	1.1	13	70	2.4	182	61.5	38.4	23.1	1.7	19.7	6.6	13.1	6210	1.17	4.7	102	46.08	279.3	19.7
39	F	21	124	82	6.2	55.4	37.7	5.5	0.8	0.6	3.45	2.35	0.34	0.05	0.04	133	4.35	39.9	91.7	30.6	333	13	43.9	271	9.5	10.1	0.26	19.5	13	17	1.3	21	51	1.7	241	76.1	45.7	30.4	1.5	12.8	4.9	7.9	5861	0.95	3.43	69	49.71	174.9	26.3
40	F	16	121	79	5	50.6	43.4	4.2	1.8	0	2.5	2.15	0.21	0.09	0	134	4.28	40.1	93.7	31.3	334	12.9	44.3	223	11.2	12.9	0.25	35	9	15	1.7	12	62	4.3	222	67.6	44.1	23.5	1.9	10.6	3.9	6.7	5336	0.48	2.33	61	38.2	230.3	23.3
41	M	17	123	65	5.8	40.7	49.6	7.6	1.9	0.2	2.35	2.86	0.44	0.11	0.01	145	4.57	42.6	93.2	31.7	340	12.7	43.3	188	11.6	14.4	0.22	37.7	11	12	1.1	13	124	1.7	298	65.1	42	23.1	1.8	15.3	6	9.3	6980	0.79	4.37	81	53.95	334.4	25.1
42	M	46	124	92	9.7	69.4	24.2	4.5	1.7	0.2	6.71	2.34	0.43	0.16	0.02	148	4.3	43.6	101.4	34.4	339	13.1	47.8	200	12.6	16.6	0.25	47.3	17	19	1.1	41	60	1.5	417	68.1	41.9	26.2	1.6	11.9	4.9	7	7474	0.44	2.74	56	48.93	489.8	24.4
43	F	41	95	57	5.2	51.4	43.1	4.1	1.2	0.2	2.67	2.23	0.21	0.06	0.01	126	4.04	36.9	91.3	31.2	341	12.5	41.9	202	10.9	13.2	0.22	32	8	12	1.5	8	66	1.8	209	70.4	47	23.4	2	9.4	4	5.4	7149	0.61	6.1	50	122	158.9	27
44	M	21	109	68	6	59.8	32.1	4.5	3.4	0.2	3.56	1.91	0.27	0.2	0.01	139	4.43	41.3	93.2	31.4	337	13	44.4	233	11.1	13.5	0.26	33.8	17	17	1	15	65	1.7	206	65.3	42.6	22.7	1.9	4	2.3	1.7	5698	0.59	2.49	68	36.62	291.7	31.2
45	M	57	113	70	7.3	59.8	30.7	5.6	3.6	0.3	4.34	2.23	0.41	0.26	0.02	122	4.34	37.4	86.2	28.1	326	14.1	44.3	323	9.8	10.9	0.32	23.3	8	20	2.5	10	212	6.1	151	66	40.2	25.8	1.6	9.2	3.8	5.4	7696	0.47	3.08	41	75.12	213.7	29.9
46	F	55	108	80	5.7	52.8	40.4	4.4	2.1	0.3	3.03	2.32	0.25	0.12	0.02	137	4.41	41.2	93.4	31.1	333	12.6	43.6	278	12.2	15.7	0.34	42.9	14	14	1	21	67	3.4	242	69.9	43.5	26.4	1.6	6.1	2.6	3.5	9035	0.74	7.61	59	128.98	191.1	25.4
47	F	57	127	80	5.8	59.8	33.8	3.8	2.4	0.2	3.49	1.97	0.22	0.14	0.01	139	4.67	43.3	92.7	29.8	321	13.3	45.4	249	11	13	0.27	32.9	13	18	1.4	12	103	2.4	242	73.8	45.8	28	1.6	9.7	3	6.7	9191	1.12	5.32	86	61.86	345.7	26.3
48	M	57	139	99	6.7	53.8	39.6	4.9	1.6	0.1	3.61	2.66	0.33	0.11	0.01	143	4.45	42	94.4	32.1	340	13.3	46.3	217	11	12.7	0.24	33.2	22	23	1	17	51	1.4	343	74.9	48.9	26	1.9	10.6	3.5	7.1	9598	0.76	4.43	80	55.38	462.4	30.6
49	M	39	174	115	9.1	75.3	17.2	5.4	1.9	0.2	6.83	1.56	0.49	0.17	0.02	129	4.38	38.9	88.8	29.5	332	12.8	41.6	407	9.5	10.5	0.39	20	15	13	0.9	14	54	1.7	105	57	33.1	23.9	1.4	13.4	5	8.4	6349	0.61	3.34	95	35.16	408.7	25.3
50	M	53	127	76	7.6	56.4	36.2	5.7	1.7	0	4.26	2.74	0.43	0.13	0	145	4.43	42.1	95	32.7	344	13.3	45.7	244	9.4	10.5	0.23	19.3	11	14	1.3	18	59	3.8	301	66.8	39.4	27.4	1.4	9.1	3.8	5.3	6223	0.61	4.49	72	62.36	284.7	32.8
51	F	16	98	60	5	42.8	45.1	9.9	2	0.2	2.12	2.23	0.49	0.1	0.01	133	4.5	40.6	90.2	29.6	328	12.1	39.4	199	10.3	12.3	0.2	27.8	14	21	1.5	22	118	2.5	140	71.6	41.2	30.4	1.4	6.7	2.3	4.4	7543	0.69	3.25	55	59.09	303.2	22.8
52	M	60	169	91	5.4	50.4	36.2	8	5	0.4	2.72	1.95	0.48	0.27	0.02	133	4.14	40.1	96.9	32.1	332	12.6	44.7	198	9.9	10.8	0.19	22.9	9	15	1.7	8	53	1.7	178	54.7	34.4	20.3	1.7	8.7	3.8	4.9	7768	1.12	4.72	67	70.45	283.3	24.3
53	F	38	150	101	9.4	62.2	30.7	3.7	3.3	0.1	5.87	2.9	0.35	0.31	0.01	150	4.86	45.9	94.4	30.9	327	12.9	44.9	253	12.1	15.6	0.3	42.1	30	26	0.9	21	69	2.9	208	71.6	46.7	24.9	1.9	6	2.5	3.5	10342	1.07	4.09	70	58.43	334.2	22.9
54	M	35	126	87	5.8	63.7	28.1	5.6	2.4	0.2	3.67	1.62	0.32	0.14	0.01	160	5.38	47.2	87.7	29.7	339	12.3	39.1	220	10.5	12.9	0.23	29.5	13	13	1	16	71	2.6	299	67.9	43.4	24.5	1.8	7.1	3.7	3.4	9360	0.69	2.95	65	45.38	361.6	30.1
55	F	36	107	73	4.8	58.7	32.4	7.2	1.5	0.2	2.79	1.54	0.34	0.07	0.01	137	4.44	41.9	94.4	30.9	327	12.6	43.8	110	12.4	16	0.14	44.2	17	24	1.4	22	82	1.4	134	75.1	46.5	28.6	1.6	5.9	2.9	3	7152	0.47	1.96	50	39	201.5	25.7
56	M	28	123	84	6	57.2	32.6	7	2.5	0.7	3.4	2	0.4	0.1	0	152	4.99	47.8	95.9	30.6	319	13.3	NA	263	7.5	15.9	0.197	NA	12	17	1.4	12	68	3.6	304	71.9	48.5	23.4	2.1	9.5	3.2	6.3	9723	0.42	5.39	72	74.86	253.2	25.5
57	M	64	127	69	6	64.3	28.9	5	1.3	0.5	3.82	1.72	0.3	0.08	0.03	148	4.57	44.3	96.9	32.4	334	13.4	47.5	287	10.6	12.1	0.31	29.3	22	18	0.8	17	86	4.4	228	66	43	23	1.9	6.4	2.9	3.5	9747	0.46	7.08	58	122.07	334.7	28.9
58	M	44	146	96	6	62.9	31.6	3.8	1.5	0.2	3.8	1.91	0.23	0.09	0.01	153	4.93	44.1	89.5	31	347	12.4	39.8	232	9.4	10.1	0.22	19.5	27	21	0.8	106	73	3.4	381	70.2	44.8	25.4	1.8	10.9	4.1	6.8	6594	0.49	4.43	82	54.02	420	29.7
59	F	8	117	71	5.7	31.4	62.8	3	2.6	0.2	1.8	3.59	0.17	0.15	0.01	141	5.11	41.4	81	27.6	341	12.8	38.1	344	11.6	14.1	0.4	37.8	13	25	1.9	24	269	4.2	231	73.8	47.2	26.6	1.8	4.7	2.4	2.3	10263	0.52	4.3	37	116.22	266.8	23.9
60	F	44	100	64	16.8	92.9	5.4	1.1	0.6	0	15.6	0.9	0.19	0.1	0	98	3	30.3	101	32.7	323	13.5	48.9	464	9.3	9.6	0.43	18.6	123	74	0.6	312	172	29.3	193	52.1	27.6	24.5	1.1	46.3	44.9	1.4	2440	1.09	5.31	62	85.65	293.7	27.8
61	M	64	132	82	6.4	67.8	21.1	4.8	5.8	0.5	4.34	1.35	0.31	0.37	0.03	156	4.86	46.5	95.7	32.1	335	14	49	203	12.5	15.5	0.25	44.5	17	19	1.1	50	58	1.2	290	73.1	41.9	31.2	1.3	24.2	8.3	15.9	7844	0.87	6.21	110	56.45	485.9	27.4
62	M	6	110	80	6.5	35.8	52.2	6.3	5.5	0.2	2.34	3.41	0.41	0.36	0.01	114	4.02	34	84.6	28.4	335	14.2	43.8	319	8.8	9.2	0.28	14.7	10	23	2.3	12	230	5.3	184	65.7	41	24.7	1.7	7.3	2.3	5	9729	0.76	3.97	41	96.83	230.8	24.4
63	F	16	113	73	6.2	53.7	34	7.1	5	0.2	3.36	2.12	0.44	0.31	0.01	135	4.42	41.1	93	30.5	328	13	44	293	12.8	16.9	0.38	48.4	12	12	1.2	11	79	7.2	210	68.9	42.3	26.6	1.6	7.4	3	4.4	6217	0.54	3.97	58	68.45	365.9	23.8
64	M	28	134	80	8.8	56.3	36.8	5.5	1.4	0	4.98	3.25	0.49	0.12	0	155	5.07	44.2	87.2	30.6	351	12.6	40.1	254	11.9	15	0.3	41.6	26	18	0.7	44	97	7.8	278	76.9	47.6	29.3	1.6	10.9	4.3	6.6	9019	0.55	5.16	74	69.73	421.8	21.2
65	M	30	120	80	7.1	51.9	39.4	4.8	3.6	0.3	3.71	2.81	0.34	0.26	0.02	166	5.41	49.3	91.1	30.7	337	12.2	40.6	323	10.2	11.3	0.33	25.3	25	16	0.6	36	108	8.1	218	68.8	41.9	26.9	1.6	11.3	4.1	7.2	6154	0.39	5.05	72	70.14	269.3	27.8
66	M	48	150	98	6.9	46.1	35.7	4.8	12.8	0.6	3.18	2.46	0.33	0.88	0.04	154	5.2	45.9	88.3	29.6	336	13.5	43.5	177	12.9	16.6	0.23	48.2	20	16	0.8	73	66	0.5	247	69.1	45	24.1	1.9	8.6	3.5	5.1	9445	0.86	3.6	90	40	357.3	25
67	F	46	135	88	6.5	60.9	34.6	3.1	1.2	0.2	3.96	2.25	0.2	0.08	0.01	129	4.05	38.9	96	31.9	332	11.8	41.6	265	10.3	11.5	0.27	26.7	8	15	1.9	14	68	5.2	299	73.9	46.4	27.5	1.7	15.6	5.3	10.3	6758	0.54	4.09	56	73.04	193.2	25.7
68	M	18	110	80	7.2	60.8	32.5	5.3	1	0.4	4.36	2.33	0.38	0.07	0.03	171	5.29	48.2	91.1	32.3	355	11.9	39.8	138	12	15.1	0.17	42.2	44	23	0.5	14	42	4.1	323	62.2	44.1	18.1	2.4	13.4	4.5	8.9	10994	0.28	5.76	60	96	269.7	26.2
69	M	42	137	101	7.8	56.6	35.8	6.3	1.2	0.1	4.39	2.78	0.49	0.09	0.01	157	5.29	46.3	87.5	29.7	339	13	41.3	166	12.3	16.8	0.2	41.5	17	15	0.9	46	106	2.4	417	69.5	44.4	25.1	1.8	11.5	3.3	8.2	9078	0.62	7.92	74	107.03	342.7	25.8
70	F	50	105	60	5.5	62.5	27.1	6	4.2	0.2	3.46	1.5	0.33	0.23	0.01	117	4.14	37.6	90.8	28.3	311	13.4	44.4	237	11.2	13.7	0.26	33.6	16	16	1	18	50	4.2	192	76.5	48	28.5	1.7	10.9	2.8	8.1	7589	0.91	6.04	66	91.52	296.5	28.2
71	M	63	139	86	5.1	56.2	36.2	5	2.4	0.2	2.84	1.83	0.25	0.12	0.01	154	4.77	46.1	96.6	32.3	334	12.9	45.6	165	10.6	12.5	0.18	30.4	40	29	0.7	85	57	6.9	382	72.4	45.5	26.9	1.7	16.3	5.6	10.7	10480	0.69	5.19	83	62.53	436	28.6
72	F	51	100	69	5.7	62.8	26.3	6.5	4.2	0.2	3.55	1.49	0.37	0.24	0.01	116	3.79	34.9	92.1	30.6	332	12.7	42.6	194	10.9	14.3	0.21	32.3	25	19	0.8	35	42	1.4	198	62.8	37.1	25.7	1.4	10.3	2.3	8	8137	0.7	3.59	48	74.79	283	26.6
73	M	35	134	89	6	58.4	31.3	7.6	2.5	0.2	3.53	1.89	0.46	0.15	0.01	169	5.44	50.6	93	31.1	334	12.5	42.3	185	13.3	18.9	0.25	51.9	50	36	0.7	52	68	3.2	326	72.2	45.6	26.6	1.7	12	4.5	7.5	11845	0.43	4.32	80	54	451.5	27.5
74	M	50	136	65	6.2	71.3	21.4	5.2	1.9	0.2	4.43	1.33	0.32	0.12	0.01	157	4.66	44.2	94.8	33.7	355	12.3	42.5	124	11	12.5	0.14	31.9	64	27	0.4	194	108	7.6	297	65.7	40.9	24.8	1.7	23	8.9	14.1	8912	0.96	4.77	69	69.13	386	25.2
75	M	58	125	83	5.3	58	23.5	12.3	5.3	0.9	3.06	1.24	0.65	0.28	0.05	131	3.99	39.7	99.5	32.8	330	12.6	46.3	184	11.7	14.4	0.22	38.8	23	24	1	36	65	3.4	143	61.8	36.8	25	1.5	10.5	4.7	5.8	5853	0.51	5.08	67	75.82	335.4	27.1
76	F	25	108	62	6.3	63.4	29.9	5.7	0.8	0.2	4.01	1.89	0.36	0.05	0.01	123	4.41	38.1	86.4	27.9	323	12.9	41.1	227	10.2	11.6	0.23	27.4	21	15	0.7	14	60	1.9	254	60.6	40.2	20.4	2	4.3	2.2	2.1	6683	0.59	3.44	48	71.667	209.4	25.6
77	F	34	106	80	10.8	67.1	24.6	6.8	1.4	0.1	7.27	2.66	0.74	0.15	0.01	120	4.08	36.9	90.4	29.4	325	12.2	40.4	343	10.7	12.3	0.37	29.8	12	15	1.3	23	88	2.7	141	79.3	37.1	42.2	0.9	7.5	3.4	4.1	7128	0.68	4.27	46	92.83	208	23
78	F	20	110	80	5.4	43.7	50.3	3.7	1.7	0.6	2.35	2.7	0.2	0.09	0.03	112	3.65	33.6	92.1	30.7	333	13.3	45	254	10.9	12.6	0.28	32.3	11	17	1.6	8	49	8	209	58.4	39	19.4	2	7.2	3.1	4.1	6733	0.71	3.79	57	66.49	246.5	23.6
79	M	43	115	82	8.2	79.8	12	6.8	1.2	0.2	6.57	0.99	0.56	0.1	0.02	150	4.87	43.6	89.5	30.8	344	12.4	40.5	168	11.2	13.3	0.19	34.8	10	15	1.5	19	85	2.2	180	60.9	41	19.9	2.1	17.8	6	11.8	6375	0.51	2.69	75	35.87	270.7	25.5
80	F	85	160	77	5.6	56.8	30.5	6.7	5.6	0.4	3.16	1.69	0.37	0.31	0.02	132	4.16	41.3	99.3	31.7	320	13.8	49.6	227	9.9	10.7	0.22	22.8	10	14	1.4	25	94	1.7	207	67.7	43.6	24.1	1.8	9.7	3.5	6.2	8044	1.8	7.81	92	84.89	304.6	28
81	M	58	120	77	7.7	53.2	35.6	4	5.6	1.6	4.12	2.75	0.31	0.43	0.12	132	4.4	38.9	88.4	30	339	13.1	42.2	201	12.3	16.6	0.25	43.6	15	15	1	18	60	2.7	163	62.5	38	24.5	1.6	7	3	4	6989	0.59	4.69	66	71.06	204.3	28.5
82	M	64	110	80	13.4	57.1	31.1	7.3	4.3	0.2	7.64	4.17	0.98	0.58	0.03	127	4.01	40.4	100.7	31.7	314	14.6	53.4	390	9.3	9.3	0.36	17.8	10	21	2.1	13	117	9.7	93	49.3	25.2	24.1	1.1	4.8	2.6	2.2	3810	0.76	3.45	69	50	392.7	30.5
83	M	52	187	122	2.2	42.9	48.7	2.7	5	0.5	0.95	1.08	0.06	0.11	0.01	123	3.89	36.3	93.3	31.6	339	12.3	41.6	121	11.1	12.8	0.13	33.4	13	14	1.1	38	60	0.7	200	67.6	39.9	27.7	1.4	5.3	2.7	2.6	6003	0.7	8.03	102	78.73	192	24.8
84	M	35	111	76	6.4	58.4	26.8	12.6	1.9	0.3	3.75	1.72	0.81	0.12	0.02	152	4.72	44.4	94.1	32.2	342	13.5	46.4	177	13.6	20.6	0.24	51.7	34	24	0.7	48	76	4.2	51	67.3	44.8	22.5	2	3.7	2.8	0.9	9868	0.84	5.27	70	75.29	437.2	21.9
85	F	61	120	82	5.6	64.8	25.6	4.7	4.5	0.4	3.62	1.43	0.26	0.25	0.02	93	2.83	30.2	106.7	32.9	308	18.8	73.7	172	10.4	11.4	0.18	27.1	6	16	2.7	15	83	3.4	98	64.5	33.3	31.2	1.1	8.7	3.9	4.8	4155	0.91	3.05	48	63.54	355.5	28
86	F	64	148	99	6	61.9	29.7	5	3.2	0.2	3.68	1.77	0.3	0.19	0.01	106	3.6	32.3	89.7	29.4	328	13.1	42.8	302	8.8	9.1	0.27	14.3	11	14	1.3	22	73	3.1	178	66.3	39.8	26.5	1.5	11.1	4.6	6.5	6946	0.82	3.47	55	63.09	229.4	29.8
87	F	47	153	100	5.2	58.2	35	5.6	1	0.2	3.03	1.82	0.29	0.05	0.01	129	4.2	38	90.5	30.7	339	13.2	43.4	251	11	12.7	0.28	33.2	9	15	1.7	20	57	2	228	65.8	39.7	26.1	1.5	6.5	2.9	3.6	6758	0.59	4.11	58	70.86	216.4	27.6
88	M	64	114	86	6.1	76.5	16.3	6.4	0.8	0	4.64	0.99	0.39	0.05	0	134	4.27	40.4	94.6	31.4	332	12.9	44.8	244	10.8	12.9	0.26	31.2	10	13	1.3	13	73	4	208	64.2	30.2	34	0.9	14	6	8	5932	0.55	5.03	49	102.65	240.8	24.9
89	F	73	134	75	6.1	66	26.5	5.1	2.1	0.3	4.01	1.61	0.31	0.13	0.02	138	4.51	41.3	91.6	30.6	334	13.1	43.7	234	10.4	12.5	0.24	28.4	11	16	1.5	13	72	2.7	283	65	39.4	25.6	1.5	7.5	3.1	4.4	8221	0.85	3.76	71	52.9	230.5	29.3
90	M	39	131	78	7.5	52	36.7	6.7	4.1	0.5	3.9	2.75	0.5	0.31	0.04	157	4.95	44.8	90.5	31.7	350	13.2	43.5	214	10.4	12.6	0.22	28.5	29	15	0.5	26	63	7.1	249	63.7	40.6	23.1	1.8	25.2	5.8	19.4	9365	0.67	6.16	71	86.76	399.2	23.1
91	M	19	101	54	3.8	51.3	43.4	2.9	2.4	0	1.94	1.64	0.11	0.09	0	153	4.77	45.4	95.2	32.1	337	12.5	42.9	263	11	12.9	0.29	32.9	17	14	0.8	11	68	4.4	288	63.3	43.6	19.7	2.2	4.8	2.9	1.9	8622	1	3.75	74	50.68	396.6	27.5
92	M	31	121	81	6	54.5	39.3	4.2	1.8	0.2	3.25	2.34	0.25	0.11	0.01	157	5.32	48.2	90.6	29.5	326	13.2	43.6	207	10.9	13	0.23	32.2	22	25	1.1	13	68	6.6	272	72.8	48	24.8	1.9	10.3	4.1	6.2	10199	0.62	3.22	67	48.06	252.3	26.2
93	M	40	119	60	7.5	65.8	25.3	7.7	1.2	0	4.93	1.9	0.58	0.09	0	130	4.4	38.9	88.4	29.5	334	12.4	39.6	186	10.8	12.6	0.2	30.1	25	20	0.8	14	78	1.3	238	55.2	38	17.2	2.2	7.6	3.5	4.1	7956	0.49	4.64	61	76.07	309.2	25.9
94	F	28	136	98	9.2	63.7	29.3	6.1	0.8	0.1	5.89	2.71	0.56	0.07	0.01	134	4.44	40.1	90.3	30.2	334	12.4	41.2	225	10.9	13.3	0.25	33.4	13	17	1.3	11	85	3.6	272	60.5	38.6	21.9	1.8	9.9	3.8	6.1	8116	0.8	4.23	53	79.81	185.7	28.7
95	M	65	114	68	3.2	57.5	35	4.4	3.1	0	1.84	1.12	0.14	0.1	0	121	3.42	35.8	104.7	35.4	338	14.9	56.4	137	10.3	10.5	0.14	25.8	85	58	0.7	28	77	7.7	216	57.3	38.8	18.5	2.1	27	12.4	14.6	5514	0.47	7.5	62	120.97	264.4	29.8
96	M	60	120	70	7.8	76.5	13.6	7.8	2	0.1	5.98	1.06	0.61	0.16	0.01	122	4.22	38	90	28.9	321	18.8	62.2	130	10.5	12.2	0.14	29.8	10	17	1.7	35	143	9.8	177	60.3	39.3	21	1.9	10.6	4.7	5.9	5912	1.57	4.38	102	42.94	710.7	25.2
97	M	64	124	88	5.7	57.6	33.5	6.5	2.1	0.3	3.3	1.92	0.37	0.12	0.02	157	4.49	47.1	104.9	35	333	15.3	59.1	118	12.1	16.6	0.14	42.5	25	25	1	69	175	11.9	211	77.5	42.4	35.1	1.2	17.6	6	11.6	6430	1.2	5.28	82	64.39	391.8	26.5
98	M	69	127	77	11.4	78.5	13.8	5.5	2	0.2	8.91	1.57	0.62	0.23	0.02	129	3.91	39.6	101.3	33	326	13.4	49.5	329	9.1	9.5	0.3	16.3	13	17	1.3	36	81	2.5	147	54.7	30.4	24.3	1.3	8.8	5.1	3.7	2730	0.77	4.4	70	62.86	414.2	32.2
99	F	41	98	65	4.9	54.2	39.5	4.5	1.6	0.2	2.65	1.93	0.22	0.08	0.01	87	4.23	29.6	70	20.6	294	17	43.4	324	9.6	10.2	0.31	21	14	11	0.8	13	33	5.4	191	61.6	40.3	21.3	1.9	9.6	4	5.6	7597	0.43	4.16	43	96.74	202.1	22.7
100	F	52	157	99	7.3	57.6	37.7	3.7	1	0	4.21	2.75	0.27	0.07	0	136	4.43	40.8	92.1	30.7	333	12.8	43.4	291	10.1	11.6	0.3	25.7	17	17	1	29	64	2.9	231	64.8	41.9	22.9	1.8	8.2	3.8	4.4	7716	0.79	5.93	55	107.82	361.4	26.2
101	F	35	135	91	6.2	67.8	26.8	3.4	1.8	0.2	4.23	1.67	0.21	0.11	0.11	132	4.15	39	94	31.8	338	12.7	43.8	313	9.7	11.1	0.3	21.6	8	13	1.6	4	55	1.1	232	66.6	43.1	23.5	1.8	6.1	2.3	3.8	8193	0.41	2.11	62	34.03	226.6	30.1
102	F	34	163	110	5.3	57.4	35	6.6	0.8	0.2	3.03	1.85	0.35	0.04	0.01	105	3.96	33.7	85.1	26.5	312	16.4	50.5	238	10.4	12.2	0.25	28	19	22	1.2	15	54	1.4	157	69.7	39.7	30	1.3	7.7	2.5	5.2	8862	0.82	3.04	57	53.33	338.7	25.2
103	F	21	108	73	7.3	70.4	18	11.1	0.4	0.1	5.13	1.31	0.81	0.03	0.01	134	4.29	38.8	90.4	31.2	345	12.8	41.9	171	9.6	10.6	0.17	21.3	13	13	1.1	11	58	4.6	221	63	40.9	22.1	1.9	6.4	3.1	3.3	5704	0.52	3.48	51	68.24	238.6	27.2
104	M	46	114	71	6.9	47.4	36.8	9.6	6.1	0.1	3.27	2.54	0.66	0.42	0.01	146	7.98	43.7	87.8	29.3	334	13.3	42.5	233	10.5	11.8	0.24	28.6	17	16	0.9	11	59	2.1	331	68.1	46.9	21.2	2.2	8.3	2.9	5.4	9791	0.53	6.5	70	92.8	376.5	26.2
105	M	40	132	83	6.7	58.4	24.3	12.6	4.5	0.2	3.89	1.62	0.84	0.3	0.01	113	3.25	35.5	108.9	34.7	318	16.8	65.8	152	11.1	11.5	0.17	31.4	23	52	2.3	297	81	11.3	228	68	41.5	26.5	1.6	8.5	5.9	2.6	3488	1.08	3.09	55	56.18	429.4	6.6
106	F	32	115	77	5.6	42.9	48	6.8	2.1	0.2	2.41	2.7	0.38	0.12	0.01	131	4.02	39	97	32.6	336	12.1	43	232	12.5	15.9	0.29	46.3	9	14	1.6	12	38	2.8	231	69.7	43.6	26.1	1.7	3.2	1.7	1.5	8299	0.33	4.68	71	65.92	268.5	26.4
107	M	24	105	52	8.8	49.7	37.3	7.3	4.5	1.2	4.38	3.29	0.67	0.4	0.11	142	4.44	40.4	91	32	31	12.3	41	352	10	11.3	0.35	24.6	54	23	0.4	191	115	9.4	286	62.4	41.3	21.1	2	3.6	2.3	1.3	7740	0.94	5.8	70	82.86	445.9	22.6
108	F	19	119	78	11.6	72.7	20.3	5.8	1	0.2	8.41	2.34	0.67	0.11	0.02	134	3.97	38.6	97.2	33.8	347	13	46.3	421	9.9	11	0.42	24	10	19	1.9	13	73	3	208	75.9	49.5	26.4	1.9	8.6	2.9	5.7	7793	0.53	3.64	45	80.89	201.1	20.2
109	M	24	110	80	6.4	64.1	27.6	7.2	0.9	0.2	4.09	1.76	0.46	0.06	0.01	150	4.59	44.4	96.7	32.7	338	11.9	42.3	226	9.8	11.3	0.22	23.3	60	25	0.4	53	88	13.6	271	70.2	46.1	24.1	1.9	6.5	2.8	3.7	8851	0.95	4.69	76	61.71	312.2	27.1
110	F	51	110	80	8.5	75.4	17.5	5.4	1.3	0.4	6.44	1.49	0.46	0.11	0.03	129	4.3	39.5	91.9	30	327	12.3	41.5	462	8.8	8.9	0.4	14	15	17	1.1	30	73	1.3	137	72.9	40.8	32.1	1.3	8	3	5	9822	1.01	4.67	63	74.13	301.3	28.6
111	M	70	91	60	8	74.3	16.9	8.2	0.6	0	5.96	1.36	0.66	0.05	0	78	2.19	22.4	102.3	35.6	348	14.8	54.4	188	10.8	11.8	0.2	29.9	11	14	1.3	8	91	2.9	68	55	29.1	25.9	1.1	12.7	4.7	8	3976	1.19	9.06	74	122.43	354.4	22.8
112	F	19	110	80	7.7	38.9	54.2	4.7	2.2	0	2.97	4.15	0.36	0.17	0	122	3.87	36.1	93.3	31.5	338	12.6	42.5	236	10.2	12	0.24	26.1	9	11	1.2	7	45	0.9	233	61.5	39.3	22.2	1.8	5.9	4.1	1.8	6253	0.59	2.68	66	40.61	321.2	24.2
113	M	19	120	70	5.1	50.6	37.9	7.9	3.2	0.4	2.57	1.92	0.4	0.16	0.02	153	4.98	44.1	88.6	30.7	347	13.3	42.9	183	11.3	13.7	0.21	35.9	7	15	2.1	13	116	3.7	236	63.1	46	17.1	2.7	8.6	4	4.6	6557	0.66	4.69	71	66.06	304.3	27.3
114	M	49	104	71	8.7	52.8	31	11.6	4.1	0.5	4.58	2.69	1.01	0.36	0.04	160	4.54	48.1	105.9	35.2	333	14.4	55.1	153	10.9	13.3	0.17	32	52	50	1	266	89	12.1	297	79.5	46.3	33.2	1.4	17.7	8	9.7	7764	0.64	4.53	54	83.39	382.3	25
115	M	20	108	67	9.3	71.5	23.1	3.9	1.3	0.2	6.62	2.14	0.36	0.12	0.02	147	4.98	44.3	89	29.5	332	12.6	40.2	206	11.5	13.7	0.24	37.6	16	15	0.9	18	76	3.7	292	71.1	47.1	24	2	6.4	2.9	3.5	6609	0.61	4.86	94	51.6	458.6	27.2
116	M	25	131	78	8.7	60.7	25.9	9.2	4.1	0.1	5.3	2.26	0.8	0.36	0.01	163	5.47	46.3	84.6	29.8	352	13.2	40.4	260	10.1	11.5	0.26	25.6	33	21	0.6	24	68	3.7	241	74.9	47.3	27.6	1.7	9	4.1	4.9	8015	1.01	5.13	72	71.25	371.1	20.5
117	M	7	90	65	6.7	55.5	38.5	4.6	1.3	0.1	3.71	2.58	0.31	0.09	0.01	128	4.75	37.4	78.7	26.9	342	13.5	38.5	154	11	12.6	0.17	31.9	11	21	1.9	10	254	3.2	211	62.9	40.3	22.6	1.8	9.4	3.8	5.6	12192	0.66	5.55	60	92.5	342.6	22
118	M	69	148	88	5.7	66	23.9	6.9	2.8	0.4	3.73	1.35	0.39	0.16	0.02	146	4.39	41.3	94.1	33.3	354	11.9	40.1	289	10.2	12.4	0.3	27.3	13	15	1.2	19	55	3.2	163	74.4	43.2	31.2	1.4	15.5	6.4	9.1	6560	0.76	4.09	47	87.02	265	25.2
119	M	15	120	80	5.9	49.4	41.2	7.3	1.9	0.2	2.92	2.43	0.43	0.11	0.01	128	4.24	37.8	89.2	30.2	339	13.1	42.2	159	11.4	14.6	0.18	37.2	29	36	1.2	37	168	4.3	276	67.4	46.4	21	2.2	15.5	6.1	9.4	7069	0.86	3.61	59	61.19	409.5	28.5
120	M	46	107	63	7.3	64.3	23.4	7.9	3.7	0.7	4.72	1.72	0.58	0.27	0.05	150	5.06	46	90.9	29.5	326	13.4	44.1	171	12.1	15	0.21	42.9	18	13	0.7	12	64	4	273	69.3	39.9	29.4	1.4	9.8	3.1	6.7	9957	0.8	6.67	86	77.56	291.9	26.3
121	M	61	152	100	7.6	70.9	23.9	3.8	0.3	0.1	5.38	1.82	0.29	0.1	0.01	170	5.28	48.9	93.5	32.5	343	12.9	44.3	167	10.9	12.8	0.18	31.8	37	26	0.7	73	34	8.6	349	68.1	43.1	25	1.7	9.4	3.2	6.2	9190	0.7	4.83	66	73.18	384.7	26.1
122	M	55	142	90	7.4	65.2	25	6.1	3	0.7	4.9	1.9	0.5	0.2	0	154	4.44	46.2	104	34.6	333	12.3	NA	261	7.1	16.5	0.186	NA	18	22	1.2	47	64	2.7	262	72.4	46.2	26.2	1.8	12.1	3.9	8.2	10251	1.17	4.58	101	45.35	412	25
123	F	58	118	68	6.8	60.7	24	13.2	2.1	0	4.13	1.63	0.9	0.14	0	141	4.63	44.8	96.8	30.5	345	13.5	47.5	155	11.6	13.5	0.18	37	19	20	1.1	47	84	0.6	257	67.5	41.5	26	1.8	10.3	3.2	7.1	8359	1.41	8.81	127	69.37	495.4	24.9
124	F	43	NA		4.8	56	43.2	0.4	0.4	0	2.7	2.08	0.02	0.02	0	112	3.65	31.9	87.4	30.7	351	12.1	39.3	117	12.3	16.2	0.14	43.6	13	9	0.7	24	53	2.6	242	71.3	40.1	31.2	1.3	5.7	2.1	3.6	7449	3.61	18.9	319	59.25	401.3	16
125	M	68	120	80	4.3	52.3	32	8.9	6.1	0.7	2.24	1.37	0.38	0.26	0.03	145	4.62	43.7	94.6	31.4	332	13.7	47.3	144	10.7	129	0.18	29.7	11	19	1.7	8	68	7.8	210	60.7	43.2	17.5	2.5	16.9	5.5	11.4	8073	0.89	5.89	77	76.49	211.3	27.1
126	M	23	119	73	6.7	51.4	38.7	7.3	2.5	0.1	3.43	2.59	0.49	0.17	0.01	142	4.86	44	90.5	29.2	323	12.6	41.7	185	10.6	12.6	0.2	29.9	25	24	1	17	68	5.9	300	73.1	47.8	25.3	1.9	11.3	4.7	6.6	7730	0.75	3.56	75	47.47	454.7	27.7
127	M	61	128	78	3.7	59.5	27.2	8.7	4.3	0.3	2.19	1	0.32	0.16	0.01	140	3.76	42.2	112.2	37.2	332	13.6	55.5	96	13.4	20.3	0.13	54.9	28	66	2.4	482	85	18.4	351	72.9	43.4	29.5	1.5	20	11.3	8.7	8634	1	4.13	57	72.46	354.1	24.7
128	M	55	118	81	5.7	61.5	26.4	7.7	4.2	0.2	3.49	1.5	0.44	0.24	0.01	106	3.56	33	92.7	29.8	321	13.7	46.7	377	9.7	10.6	0.37	22	16	15	0.9	17	70	1.8	146	60.2	31	29.2	1.1	6.5	3.2	3.3	5628	1.16	5.54	52	106.54	165.5	26.6
129	F	35	110	80	5.9	57.7	32.1	9	1	0.2	3.41	1.9	0.53	0.06	0.01	126	4.08	36.7	90	30.9	343	12.7	41.3	238	10.3	11.7	0.24	26.4	8	14	1.8	10	64	4.1	248	71.7	46.8	24.9	1.9	9.8	4	5.8	7485	0.44	4.19	63	66.51	203.1	24.9
130	M	39	113	79	6.8	66.2	24.5	6.5	2.5	0.3	4.51	1.67	0.44	0.17	0.02	134	4.37	40.8	93.4	30.7	328	12.6	43	220	11.2	13.2	0.25	34.7	26	29	0.8	21	72	4.6	240	60	41.9	18.1	2.3	7.4	3.2	4.2	7940	0.88	4.22	84	50.24	352.3	30.1
131	M	11	90	68	5.8	64.2	24.7	5.3	5.5	0.3	3.72	1.43	0.31	0.32	0.02	141	4.81	42.4	88.1	29.3	333	12.8	40.7	284	10.8	12.4	0.31	31.7	9	15	1.7	11	245	0.7	181	69.4	45.8	23.6	1.9	10.9	3	7.9	11663	0.67	4.55	46	98.91	315.8	22
132	M	32	120	80	6.4	57.6	35	6.1	1.3	0	3.68	2.23	0.39	0.08	0	152	4.62	44.1	95.5	32.9	345	12	41.6	229	10.9	13.1	0.25	32.3	35	20	0.6	51	50	2.8	315	68.9	41.4	27.5	1.5	6.6	3.5	3.1	7737	0.36	7.25	84	86.31	356	22.3
133	M	46	126	90	9	77.6	13.3	5.6	2.9	0.6	6.95	1.19	0.5	0.26	0.05	123	4.1	37.1	90.5	30	332	14.7	48.9	319	9.6	9.1	0.31	19.5	9	14	1.6	28	7.9	1.8	161	68.9	39.6	29.3	1.4	7.5	2.7	4.8	8571	0.9	3.45	48	71.88	400.6	29.3
134	F	52	118	86	7.7	62.1	30.4	5.7	1.7	0.1	4.76	2.33	0.44	0.13	0.01	129	4.59	37.7	82.1	28.1	342	13.1	39.5	248	10.1	11.7	0.25	24.8	15	16	1.1	23	40	0.6	206	62.7	39.8	22.9	1.7	8.4	3.1	5.3	9109	0.39	2.89	56	51.61	229.1	24.7
135	F	32	106	48	5.9	55.2	36.3	7.1	1.2	0.2	3.27	2.15	0.42	0.07	0.01	111	3.48	33.9	97.4	31.9	327	12.8	45.4	253	9.8	10.6	0.25	22.5	12	15	1.3	14	40	4.1	220	73	41.8	31.2	1.3	5.2	1.9	3.3	8193	0.63	5.67	42	135	246.2	23.4
136	M	55	110	80	4.5	40.5	47.5	9.6	2.2	0.2	1.81	2.13	0.43	0.1	0.01	146	4.28	41.9	97.9	34.1	348	12.1	42.8	159	10.8	12.3	0.17	31.5	25	24	1	29	73	8.9	248	66.5	40.8	25.7	1.6	11.3	4.1	7.2	7255	0.87	5.1	92	55.43	370.3	24.1
137	F	11	98	68	9.5	55.9	28.7	5.7	9.4	0.3	5.33	2.74	0.54	0.9	0.03	129	4.59	40.5	88.2	28.1	319	13.7	44.3	566	10.4	12.4	0.59	27.9	23	27	1.2	10	152	4.2	179	77.4	46.7	30.7	1.5	10.6	4.1	6.5	6836	0.99	2.68	36	74.44	265.8	25.6
138	F	45	110	60	5.3	49.7	40.9	4.5	4.5	0.4	2.64	2.17	0.24	0.24	0.02	127	4.28	38.1	89	29.7	333	12.9	41.6	219	13.7	19.1	0.3	52.9	6	16	2.7	27	55	1.1	246	67.2	39.4	27.8	1.4	26.8	7.6	19.2	6707	0.61	4.74	63	75.24	276.4	24.9
139	F	69	100	62	4.9	61.2	32	3.5	3.1	0.2	3	1.57	0.17	0.15	0.01	131	3.81	39.6	103.9	34.4	331	12.8	48.2	191	11.8	14.6	0.23	40.3	13	13	1	12	133	1.4	165	62.6	41.3	21.3	1.9	42.9	9.7	33.2	7700	1.05	5.25	72	72.92	218.1	24.3
140	M	11	110	80	6.4	44.3	44.9	8.3	2.2	0.3	2.81	2.85	0.53	0.14	0.02	115	4.28	37.1	86.7	26.9	310	14.5	45.1	358	9.3	10	0.33	18.2	14	15	1.1	15	190	1.2	225	65.1	40.6	24.5	1.7	17.8	5.8	12	6993	0.63	2.66	45	59.11	261.2	27.7
141	M	48	115	80	11.8	74.3	16.7	7.8	1.1	0.1	8.79	1.97	0.92	0.13	0.01	114	3.51	32.2	91.7	32.5	354	14.8	48.9	254	10.3	11	0.26	25.8	9	11	1.2	11	63	3	62	51.1	30	21.1	1.4	7.8	4.1	3.7	3815	0.62	2.31	54	42.78	181.9	25
142	M	26	114	79	6.9	44.3	46.7	6.1	2.5	0.4	3.05	3.21	0.42	0.17	0.03	155	4.65	45.4	97.6	33.3	341	11.8	42	234	10.4	11.9	0.24	27.7	13	16	1.2	14	84	3.4	270	68.7	44	24.7	1.8	9.3	3.8	5.5	9236	0.52	5.4	71	76.6	354.7	24.9
143	F	34	120	80	7.5	66.9	24.5	7.5	1.1	0	4.99	1.83	0.56	0.08	0	114	4.05	35.1	86.7	28.1	325	14.6	45.6	340	9.5	10.2	0.32	20.6	12	16	1.3	28	60	5.2	260	74.3	47.7	26.6	1.8	10	3.7	6.3	7373	0.52	4.27	55	77.64	324.2	22.8
144	F	14	110	68	7.4	65.7	23.8	4.7	5.7	0.1	4.87	1.76	0.35	0.42	0.01	128	4.51	38.5	85.4	28.4	332	12.7	38.7	261	10.4	11.8	0.27	28.3	7	14	2	8	90	4.1	227	66.6	44.5	22.1	2	5.6	2.6	3	9966	0.28	4.43	49	90.41	258.8	25.7
145	M	22	120	78	11.3	56.1	31.6	9.6	2.4	0.3	6.35	3.58	1.09	0.27	0.03	156	4.75	45.4	95.6	32.8	344	11.9	41.5	221	10.8	11.7	0.24	30.5	20	18	0.9	19	97	6.4	240	81.3	52.7	28.6	1.8	5.8	2.4	3.4	11636	0.88	4.59	93	49.35	433.7	29.5
146	M	12	110	80	6.7	59	35.9	3	1.8	0.3	3.93	2.39	0.2	0.12	0.02	138	4.91	41.2	83.9	28.1	335	12.5	38	241	11.3	13.5	0.27	35	10	20	2	10	231	1.9	238	70.8	48.3	22.5	2.2	6.7	3.1	3.6	9211	0.6	3.72	48	77.5	312.6	23.6
147	M	36	137	93	8.8	56.8	34.1	7.5	1.5	0.1	5.01	3	0.66	0.13	0.01	160	5.24	48.4	92.4	30.5	331	13.2	44.8	228	10.9	13.5	0.25	32.5	29	25	0.9	48	66	4.7	301	78.6	47.7	30.9	1.5	11.1	3.8	7.3	12095	0.84	5.19	74	70.14	385.2	21.5
148	M	37	139	88	5.3	58.4	31.8	6.2	3.2	0.4	3.11	1.69	0.33	0.17	0.02	155	5.17	47.1	91.1	30	329	13.2	43.9	217	12.2	15.7	0.26	42.1	36	22	0.6	28	79	5.9	280	62.1	43.6	18.5	2.4	5.5	3	2.5	10057	0.79	5.99	81	73.95	403.5	24.3
149	M	33	157	98	10.1	54.7	31.4	7.1	6.1	0.7	5.51	3.16	0.71	0.61	0.07	144	5.03	44.6	88.7	28.6	323	13.3	42.6	340	11.2	13.6	0.38	35.5	47	30	0.6	110	45	6.3	377	77.4	48.8	28.6	1.7	5.7	3.1	2.6	10184	1.3	6.67	154	43.31	381.4	25.2
150	M	62	110	80	4.4	63.9	24.8	6	5.1	0.2	2.78	1.08	0.26	0.22	0.01	135	4.2	40.3	96.2	32.1	334	13.6	48.3	133	10.7	11.4	0.14	29.6	19	19	1	97	80	2.1	194	61.9	36.3	25.6	1.4	8.2	3.9	4.3	7245	1.11	3	114	26.32	448.3	23.5
151	M	54	11	78	7.2	56.4	31.4	8.2	3.9	0.1	4.06	2.26	0.59	0.28	0.01	124	3.97	38.4	96.7	31.2	323	12.5	44.2	380	10.5	11.7	0.4	28.5	10	18	1.8	8	61	1.7	169	63.1	37.7	25.4	1.5	8.5	3.6	4.9	6038	1.09	4.44	63	70.48	290.3	29
152	M	73	104	66	10.7	86.3	7.8	4.4	1.4	0.1	9.22	0.83	0.47	0.1	0.01	136	4.4	41.9	95.2	30.9	325	14.4	50.5	224	10.1	11.3	0.23	2.8	15	19	1.3	19	74	2.2	228	62.1	40.1	22	1.8	37	12.9	24.1	5326	1.03	5.33	76	70.13	222.8	2
153	F	53	147	81	2.9	42.2	48.6	6.5	2.4	0.3	1.24	1.43	0.19	0.07	0.01	99	3.47	30	86.5	28.5	330	13.9	43.9	81	11	12.6	0.09	32.5	2	20	10	8	48	4.4	181	75.4	46.4	29	1.6	20.3	5.4	14.9	7017	0.91	5.61	66	85	196.1	22.4
154	M	18	113	72	6.9	47.4	39.8	4.9	7.8	0.1	3.27	2.75	0.34	0.54	0.01	125	4.18	36.9	88.3	29.9	339	13.3	42.8	278	11	12.5	0.3	32.7	7	12	1.7	13	87	1	183	64.9	41.4	23.5	1.8	17.9	7.3	10.6	6968	0.61	3.98	56	71.07	296	27.7
155	F	46	106	69	7	70.9	20.1	6.9	2	0.1	4.95	1.4	0.48	0.14	0.01	128	4.28	37.8	88.3	29.9	339	12.2	39	202	11.8	14.7	0.24	41	10	14	1.4	7	68	5	150	62.2	39.9	22.3	1.8	4.5	2.4	2.1	6527	0.56	5.37	58	92.59	212.1	26.5
156	M	8	90	50	12.6	64.6	24.5	9.7	1	0.2	8.16	3.09	1.22	0.13	0.02	139	5.14	43.3	84.2	27	321	13.3	40.5	209	11.6	15	0.24	40.1	14	28	2	13	240	3.6	138	72.9	42.2	30.7	1.4	3.5	1.7	1.8	9064	0.63	4.18	42	99.52	186.5	23.6
157	M	30	110	80	5	53.5	40	5	1.2	0.3	2.7	2	0.2	0.1	0	146	4.82	44.6	92.3	30.3	328	13.1	NA	185	8.3	16.1	0.152	NA	33	27	0.8	40	73	1.9	282	71.5	48.4	23.1	2.1	45.7	4.8	40.9	9155	0.47	4.95	66	75	270	24.2
158	F	51	115	85	5.3	56.7	29.8	9.3	3.6	0.6	2.98	1.57	0.49	0.19	0.03	134	4.07	40.5	99.5	32.9	331	12.4	45.5	212	11	12.9	0.23	32.7	12	21	1.8	14	150	3	137	62	36.8	25.2	1.5	4.9	2.1	2.8	6088	0.62	2.5	57	43.86	321.3	24.8
159	M	58	144	97	6.1	58.7	30.8	7.2	2.8	0.5	3.59	1.88	0.44	0.17	0.03	134	4.12	42	101.9	32.5	319	13.3	49.6	211	9.2	9.8	0.19	17.8	17	13	0.8	14	58	3.7	207	64.8	41.3	23.5	1.8	8.5	3	5.6	7399	0.71	4.34	65	66.77	409.9	24
160	F	58	126	76	5.3	43.9	42.8	9.3	3.4	0.6	2.32	2.26	0.49	0.18	0.03	111	3.79	34.5	91	29.3	322	12.8	42.5	229	9.7	11.1	0.22	22.6	48	26	0.5	23	81	0.8	201	68.8	40.1	28.7	1.4	6.2	2.1	4.1	8646	0.81	4.83	68	71.03	251	27.3
161	M	49	125	80	6.1	50.6	41.7	5.7	1.8	0.2	3.08	2.54	0.35	0.11	0.01	156	4.89	45.7	93.5	31.9	341	13.3	45.4	241	10.3	11.6	0.25	26.9	11	13	1.2	21	64	6.1	288	61.5	39.4	22.1	1.8	18.5	6.1	12.4	6866	0.49	4.05	59	68.64	237.2	26.7
162	F	62	156	81	6.9	58.9	34.9	4.6	1.3	0.3	4.09	2.42	0.32	0.09	0.02	133	4.53	39.9	88.1	29.4	333	13	41.7	227	11.9	15.4	0.27	41.2	13	16	1.2	16	97	4	205	75.5	43.2	32.3	1.3	6.8	2.8	4	9846	1.02	6.12	77	79.48	296	25.3
163	M	70	110	80	6.8	51	28.9	5.6	13.8	0.7	3.47	1.97	0.38	0.94	0.05	144	4.69	42.9	91.5	30.7	336	14.4	47.9	157	11.5	14.2	0.18	3.76	28	29	1	38	81	5.3	197	74.8	40.5	34.3	1.2	8.1	3.3	4.8	9672	0.56	3.68	77	47.79	389.7	28.4
164	M	9	110	80	5.6	40.6	52.4	3.6	3	0.4	2.29	2.95	0.2	0.17	0.02	124	4.51	37	82	27.5	335	13.1	39.4	170	12.5	14.6	0.21	44.9	15	20	1.3	16	216	5.1	237	71.8	47	24.8	1.9	5.1	2.2	2.9	8715	0.6	4.58	44	104.09	246.2	27.3
165	F	48	121	78	5.5	66.8	25	6.7	1.3	0.2	3.67	1.37	0.37	0.07	0.01	122	4.26	38.7	90.8	28.6	315	14.2	47.1	189	11.8	14.9	0.22	38.4	20	20	1	12	77	4.9	150	62.1	36.5	25.6	1.4	9.5	2.5	7	6792	NA	NA	NA	NA	NA	29.6
166	F	59	123	78	5.5	60.5	32.5	6.1	0.7	0.2	3.3	1.77	0.33	0.04	0.01	153	4.8	45.7	95.2	31.9	335	13	44.9	139	10.5	12.4	0.15	28.9	25	18	0.7	53	74	3	267	76.1	46.8	29.3	1.6	12.1	4.5	7.6	12931	0.47	5.13	46	111.52	283	22.8
167	M	46	107	72	4.8	41.4	44.1	8.7	5.4	0.4	2	2.13	0.42	0.26	0.02	113	3.11	32.7	105.1	36.3	346	16.6	63.3	95	10.5	12.4	0.1	29.7	22	39	1.8	38	152	62.1	49	54	26.7	27.3	1	43	24.1	18.9	2375	1.01	3.26	70	46.57	229.7	24.3
168	M	28	130	82	10.1	51	38.4	8.8	2.2	0.1	5.13	3.83	0.84	0.22	0.01	158	5.07	47.1	32.9	31.2	335	13.7	46.2	294	10.6	12.7	0.3	30.1	55	33	0.6	87	91	2.3	316	73.7	44.9	28.8	1.6	10.1	3.5	6.6	10500	0.65	4.77	58	82.24	438.9	24.6
169	M	15	104	66	7.6	47	41.8	6.3	4.8	0.1	3.55	3.16	0.48	0.36	0.01	139	5.02	41.7	83.1	27.7	333	13.1	39.3	224	11.3	13.9	0.25	36	9	22	2.4	9	106	10	285	71.2	46.9	24.3	1.9	4	2	2	7811	0.55	8.27	75	110.27	328	26.9
170	F	11	119	85	6.6	58.1	32.7	6.8	2.1	0.3	3.83	2.16	0.45	0.14	0.02	131	4.62	38.7	83.8	28.4	339	13	39.2	215	10.2	12	0.22	27.4	9	16	1.8	10	170	8.8	225	62.3	42.5	19.8	2.1	3.3	1.9	1.4	6773	0.48	3.77	37	101.89	223.5	29
171	M	45	144	99	5.8	55.5	32.3	9.3	2.7	0.2	3.23	1.88	0.54	0.16	0.01	166	5.41	48.9	90.4	30.7	339	13.3	43.5	251	10.3	11.8	0.26	26.9	33	25	0.8	15	107	3.1	167	77	46.1	30.9	1.5	10.6	3.3	7.3	9429	1	4.8	85	56.47	416.4	25.2
172	M	37	115	81	21.5	76.7	6.9	8.5	7.8	0.1	16.49	1.48	1.83	1.68	0.03	106	3.24	29.9	92.3	32.7	355	18.2	59	132	10.1	15.1	0.13	28.6	11	11	1	25	95	18.2	102	49.6	29.6	20	1.5	28.8	16.4	12.4	3823	0.78	4.06	72	56.39	295.6	25.3
173	M	30	115	83	5	50.2	39.6	7.4	2.6	0.2	2.53	1.99	0.37	0.13	0.01	138	4.41	41.2	93.4	31.3	335	12.2	41.6	231	10.2	11.1	0.24	25.6	35	19	0.5	30	98	5.9	225	67.4	38	29.4	1.3	5.1	3	2.1	5921	0.76	3.46	81	42.72	377.8	29
174	M	54	110	80	4.7	66.2	27.5	5.2	0.9	0.2	3.08	1.28	0.24	0.04	0.01	141	4.66	41.5	89.1	30.3	340	13.7	44.3	180	9.8	11.3	0.18	23.2	29	22	0.8	102	136	2.3	352	69	39.1	29.9	1.3	6.2	2.7	3.5	9774	0.86	5.32	76	70	409.5	23.8
175	M	41	118	79	7.3	65.7	25.7	7.1	1.4	0.1	4.8	1.9	0.5	0.1	0	158	5.05	48.9	96.8	31.3	323	14.6	NA	242	7.1	16.8	0.172	NA	24	28	1.2	33	91	4	326	74.5	47.7	26.8	1.8	21.6	5.9	15.7	10863	0.59	4.94	72	68.61	396.7	27.2
176	M	35	130	90	8.2	59	27.5	7.9	5.4	0.2	4.82	2.25	0.65	0.44	0.02	137	4.3	42.4	97.2	31.4	323	12.9	46.1	299	9.8	10.6	0.29	22	10	15	1.5	11	53	6.6	141	64.1	41.1	23	1.8	5.2	1.8	3.4	6787	0.89	4.17	78	53.46	282.8	26.9
177	F	21	135	84	6.6	45	45	7.3	2.4	0.3	2.94	2.95	0.48	0.16	0.02	129	4.43	37.5	84.7	29.1	344	12.5	37.7	165	11.3	15.2	0.19	34.9	6	16	2.7	8	61	2.3	178	69.9	42.3	27.6	1.5	9.4	3.5	5.9	5667	0.53	3.92	63	62.22	203.8	25.2
178	F	10	95	64	9.7	63	30	4.8	2.1	0.1	6.12	2.91	0.47	0.2	0.01	145	4.69	41	87.4	30.9	354	12.5	39.9	234	10.8	12.6	0.25	31.8	9	17	1.9	6	165	3.7	224	65	41.4	23.6	1.8	9.8	4.2	5.6	7860	0.67	3.72	47	79.15	192.4	24.5
179	M	39	111	78	6.8	50.7	36.3	10.1	2.8	0.1	3.47	2.48	0.69	0.19	0.01	135	4.14	38.8	93.7	32.6	348	12.7	43.4	221	9.6	10.9	0.21	21.8	20	17	0.9	16	68	2.4	297	63.5	41	22.5	1.8	8.8	3.3	5.5	8376	0.58	4.32	79	54.68	362.1	29
180	M	21	142	90	5.6	52	40.4	4.5	2.9	0.2	2.9	2.25	0.25	0.16	0.01	149	4.85	44	90.7	30.7	339	12.5	41.6	207	10.6	12.4	0.22	29.8	11	14	1.3	15	69	1.9	224	66.4	41.3	25.1	1.6	11.5	4.1	7.4	9298	0.65	4.83	81	59.63	365.4	24
181	M	43	131	96	7.6	62.9	29.4	6.7	0.9	0.1	4.78	2.24	0.51	0.07	0.01	152	4.61	45.6	98.9	33	333	13.2	47.5	182	10.4	12.3	0.19	29	32	26	0.8	69	77	2.9	348	64.2	41.6	22.6	1.8	13.7	5.9	7.8	11379	0.59	4.27	70	61	474.3	20.1
182	F	54	150	88	3.6	57.3	33.8	6.4	2.5	0	2.05	1.21	0.23	0.09	0	134	4.02	39.1	97.3	33.3	343	13	46.5	246	10.8	12.5	0.27	31	13	17	1.3	44	102	2	207	67.1	46.8	20.3	2.3	5.7	2.9	2.8	8523	0.73	4.78	64	74.69	2555.2	24.8
183	F	6	105	70	14.4	66.6	25.6	7.5	0.2	0.1	9.56	3.67	1.08	0.03	0.01	131	4.74	37.4	78.9	27.6	350	12.7	36.7	352	10.8	12.8	0.38	31.3	7	18	2.6	8	134	3.2	133	66.1	42.8	23.3	1.8	18.1	6.3	11.8	9168	0.3	4.01	36	111.39	210.2	23.9
184	F	52	156	97	16.1	73.2	23.7	3.1	0	0	11.76	3.8	0.5	0	0	146	4.61	42	91.1	31.7	348	13.1	43.3	295	10.1	11.6	0.3	26	30	16	0.5	28	60	6.3	429	66.3	41	25.3	1.6	9.5	4.1	5.4	11461	1.07	7.86	57	137.89	343.1	27.8
185	F	46	122	85	8.3	75.7	14.2	5.4	4.1	0.6	6.31	1.18	0.45	0.34	0.05	120	3.8	37.5	98.7	31.6	320	13.8	48.9	422	9.2	9.9	0.39	17.8	21	19	0.9	13	54	2.6	164	56.3	35.6	20.7	1.7	5.4	2.3	3.1	5081	0.64	1.96	46	42.61	237.6	28.9
186	M	12	96	58	6.9	56.4	31.2	5.8	6.5	0.1	3.9	2.16	0.4	0.45	0.01	136	4.09	39.4	96.3	33.3	345	16.6	58.4	298	10.6	12.2	0.32	28.9	5	14	2.8	10	290	3.7	174	69	46.8	22.2	2.1	9.2	4	5.2	9254	0.95	3.73	53	70.38	276.6	24.8
187	M	35	125	77	6.1	64.5	25.1	7.2	2.9	0.3	3.95	1.54	0.44	0.18	0.02	163	4.67	42.6	91.2	30.6	336	14.3	47.3	158	10.3	11.9	0.16	26.9	13	18	1.4	21	39	3.8	188	65	39.6	25.4	1.6	9.3	3.2	6.1	7446	0.48	3.57	63	56.67	336.8	26.4
188	M	77	160	90	9.1	78	14.4	5.3	2.2	0.1	7.07	1.31	0.48	0.2	0.01	166	5.24	47.9	91.4	31.7	347	12	40.1	218	11.9	15.2	0.26	39.6	14	16	1.1	21	79	3.1	208	65.4	35.7	29.7	1.2	8.9	4	4.9	6990	NA	NA	NA	NA	NA	NA
189	M	38	125	85	26	94.9	2.2	2.3	0.5	0.1	24.7	0.56	0.6	0.12	0.02	141	4.35	40.7	93.6	32.4	346	13.3	44.6	340	10.4	11.6	0.35	27	27	22	0.8	54	96	2.7	99	63.3	34.5	28.8	1.2	9.5	4.2	5.3	5912	0.25	4.18	68	61.47	317.9	33.8
190	F	12	110	77	7.4	47.1	44.9	4.5	2.8	0.7	3.49	3.32	0.33	0.21	0.05	132	4.69	40.4	86.1	28.1	327	13.4	41.8	346	10.7	12.9	0.37	30.7	7	17	2.4	8	187	2.2	231	66	42.5	23.5	1.8	4.4	2.3	2.1	6776	0.51	3.77	51	73.92	378.5	26.2
191	M	47	147	80	2.9	18.2	51.2	15.1	15.1	0.4	0.52	1.46	0.43	0.43	0.01	92	2.63	26.6	101.1	35	346	16	55.9	70	13.3	19.3	0.09	50.4	13	14	1.1	45	97	71.1	888	57.2	30.5	26.7	1.1	10.9	7.8	3.1	2750	0.7	3.78	52	72.69	275.6	25.8
192	M	36	118	86	3.2	15.2	78.2	2.2	4.4	0	0.48	2.47	0.07	0.14	0	127	3.94	37.3	94.7	32.2	340	13	45.3	124	10.7	11.8	0.13	29.3	20	15	0.8	73	61	10.5	132	64.2	37.6	26.6	1.4	5.9	2.9	3	5734	1.02	3.45	67	51.49	282.2	31
193	F	7	90	63	7.2	50.4	43.6	4.7	1.2	0.1	3.64	3.16	0.34	0.09	0.01	129	4.69	39.8	84.9	27.5	324	13.1	39.3	262	10	10.6	0.26	23.4	12	20	1.7	4	174	2.1	174	63.2	41.1	22.1	1.9	3.7	2	1.7	8490	0.6	4.09	39	104.87	153.8	22.7
194	M	55	110	80	8.2	59.9	31.2	5.9	2.9	0.1	4.89	2.55	0.48	0.24	0.01	160	5.14	47.4	92.2	31.1	338	13	43.7	239	11.2	13.6	0.27	35.2	28	23	0.8	21	74	1.6	253	70.7	42.6	28.1	1.5	10.5	4	6.5	6742	0.55	3.26	78	41.79	269.9	27.4
195	F	19	127	76	6.7	60.1	33.3	6.3	0.1	0.2	4	2.2	0.4	0	0	117	4.33	36	83.2	27	324	15.7	NA	326	8.3	15.8	0.27	NA	26	25	1	27	63	5.3	258	85.7	50.3	35.4	1.4	6.1	2.8	3.3	10574	0.86	3.79	55	68.91	356.7	25.5
196	F	55	110	80	5.6	53.3	38.8	6.6	1.1	0.2	2.97	2.16	0.37	0.06	0.01	124	4.09	37.5	91.7	30.3	331	10.6	42.3	165	9.6	10.4	0.16	21.1	14	23	1.6	28	83	1.9	280	66.9	44.4	22.5	2	11.5	3	8.5	9022	0.91	4.96	69	71.88	275.7	25.6
197	F	11	95	68	6.4	57.7	27.6	8.2	6.3	0.2	3.67	1.75	0.52	0.4	0.01	128	4.25	39	91.8	30.1	328	12.4	41.7	198	11.4	14.1	0.23	36.7	9	8	0.9	8	139	5.1	227	62.8	41.4	21.4	1.9	8.2	2.9	5.3	5481	0.45	3.37	49	68.78	270.9	25.3
198	F	61	110	80	7.2	74.8	19.6	4.4	1.1	0.1	5.41	1.42	0.32	0.08	0.01	122	4.06	37.8	93.1	30	323	13.1	44.7	247	12	15.6	0.3	41.2	12	16	1.3	12	72	1.3	184	72.5	39.3	33.2	1.2	13.1	5.2	7.9	8792	0.5	3.19	54	59.07	220.6	23.9
199	F	51	110	80	5.8	62.9	27.7	7.6	1.4	0.4	3.6	1.6	0.4	0.1	0	141	4.68	43.1	92	30.1	327	NA	12.9	252	7	17.6	0.175	NA	24	26	1.1	46	84	4.4	264	65.9	37.4	28.5	1.3	8.9	3.7	5.2	7475	0.85	6.62	95	6968	235	33.7
200	F	42	157	96	5.7	60.3	35.8	3	0.9	0	3.42	2.03	0.17	0.05	0	130	4.47	38.7	86.6	29.1	336	12.8	40.8	216	10.6	13.5	0.23	31	20	19	1	25	70	2.7	242	69.1	42.1	27	1.6	7.8	2.8	5	7896	0.5	2.7	58	46.55	273.7	26.3
201	M	39	134	81	5.6	58.3	31.2	8.1	2	0.4	3.26	1.74	0.45	0.11	0.02	153	4.92	47.1	95.7	31.1	325	13.2	45.9	196	10	10.7	0.19	23.4	14	19	1.4	14	49	6	308	73.2	48.9	24.3	2	10.1	2.9	7.2	7455	0.77	4.52	70	64.57	328.5	26
202	F	51	110	80	6.4	66.6	25.6	6.1	1.4	0.3	4.23	1.63	0.39	0.09	0.02	125	4.09	38.5	94.1	30.6	325	14	47.9	263	11.8	14.1	0.31	39.2	15	20	1.3	11	85	1.3	258	70.5	44.7	25.8	1.7	14	4.6	9.4	6383	0.75	3.39	63	53.81	316.1	25.2
203	M	31	188	126	6.2	48.2	36.9	5.5	7.9	1.5	2.98	2.28	0.34	0.49	0.09	167	5.34	48.9	91.6	31.3	342	12.5	41.6	249	11	14	0.27	32.9	32	25	0.8	43	64	11.3	268	80.1	48.6	31.5	1.5	6.5	2.6	3.9	11913	0.28	4.23	59	71.69	349.7	25.4
204	M	15	107	72	7.2	60.4	29.3	9.6	0.6	0.1	4.34	2.11	0.69	0.04	0.01	159	4.97	47	94.6	32	338	12.7	43.6	181	12.4	17	0.22	44.6	17	23	1.4	11	101	7.8	280	70.3	44.2	26.1	1.7	11.9	4.2	7.7	9369	0.52	3.85	74	52.03	437.4	27.5
205	M	49	146	88	11.4	62.5	22.1	7.5	7.7	0.2	7.15	2.53	0.86	0.88	0.02	153	4.89	45.3	92.6	31.3	338	13.8	46.5	301	12	15.6	0.36	41.4	15	23	1.5	41	74	1.8	215	73.9	42.1	31.8	1.3	16.7	5.3	11.4	10546	0.85	4.83	100	48.3	588.7	29.2
206	F	62	110	80	6.6	51.5	37.4	5.9	4.7	0.5	3.41	2.47	0.39	0.31	0.03	128	4.12	38.2	92.7	31.1	335	13.3	45.2	491	11	13.2	0.54	32.9	15	17	1.1	37	97	3.1	197	67.8	40	27.8	1.4	4.4	1.5	2.9	9411	1.03	5.94	69	86.09	318	24.3
207	M	48	108	81	7.3	71.4	14.9	9.9	3.7	0.1	5.18	1.08	0.72	0.27	0.01	141	4.48	41.7	93.1	31.5	338	12	40.6	260	11.7	14.1	0.3	39.7	17	15	0.9	27	110	3	156	62.2	35.1	27.1	1.3	5.8	2.1	3.7	6198	0.96	2.48	60	41.33	372.1	25.2
208	F	4.91	101	62	6	46	48.8	4.2	0.8	0.2	2.75	2.92	0.25	0.05	0.01	118	4.52	36.5	80.8	26.1	323	12.2	35.7	217	10.5	11.9	0.23	27.8	15	23	1.5	11	206	6.9	161	65.8	42.3	23.5	1.8	2.4	1	1.4	8254	0.64	6.29	41	153.41	241.4	23.7
209	M	10	103	66	7.1	53.4	39.2	4.8	2.5	0.1	3.8	2.79	0.34	0.18	0.01	143	4.54	41.3	91	31.5	346	13.7	45	293	10.2	11.1	0.3	25.2	13	21	1.6	8	195	4	332	71.3	48.6	22.7	2.1	6.6	3.3	3.3	6843	0.8	4.93	49	100.61	227.2	24.3
210	M	23	122	84	7.8	58	33.5	6.3	1.8	0.4	4.53	2.61	0.49	0.14	0.03	162	5.51	48.1	87.3	29.4	337	13.1	41.8	189	9.1	10.3	0.17	17.4	12	16	1.3	14	90	4.8	225	74.6	51.3	23.3	2.2	15.7	6	9.7	7990	0.79	5.15	84	61.31	311.7	25.7
211	M	43	138	92	7.1	58.3	33.8	7.5	0.4	0	4.15	2.4	0.53	0.03	0	130	4.52	39.9	88.3	28.8	326	13.3	42.7	188	11.5	14.9	0.22	38.1	31	11	0.4	51	88	0.6	229	67.1	41.5	25.6	1.6	15.8	5.8	10	7343	0.48	5.09	54	94.26	241.9	24.8
212	M	25	142	88	8.6	53.6	35.2	6.7	3.9	0.6	4.62	3.03	0.58	0.34	0.05	168	5.7	47	82.5	29.5	357	12.6	37.4	228	11.2	13.8	0.26	35.1	74	34	0.5	77	89	6.7	289	67.9	45.9	22	2.1	9.3	3	6.3	10372	1.11	4.48	72	62.22	411.6	24.6
213	F	38	101	62	5.2	57.9	32.1	8.2	1	0.8	3	1.7	0.4	0.1	0	131	4.33	41.6	95.9	30.4	316	12.9	NA	253	8.5	16.5	0.215	NA	10	16	1.6	6	50	7.7	240	72.4	43	29.4	1.5	5.1	1.3	3.8	7354	0.66	4.89	50	97.8	276.4	23.4
214	M	7	96	54	7.3	52.5	35.7	8.7	2.8	0.3	3.81	2.59	0.63	0.2	0.02	129	4.62	39.5	85.5	27.9	327	13.2	41.1	343	10.9	12.7	0.37	31	22	24	1.1	15	214	11.9	206	70.8	44.8	26	1.7	7.8	2.6	5.2	7907	0.83	5.49	40	137.25	298.9	22
215	M	56	133	96	5.3	61.5	28.1	5.5	4.9	0	3.27	1.49	0.29	0.26	0	154	4.77	47.5	99.6	32.3	324	13.6	49.4	286	11	13.7	0.31	34.2	19	21	1.1	30	55	2.4	340	71	42.6	28.4	1.5	14.4	4.6	9.8	10116	0.95	6.22	79	78.73	392.1	24.1
216	F	29	116	70	5.7	66.7	23.2	8.5	1.4	0.2	3.79	1.32	0.48	0.08	0.01	120	4.13	37.6	91	29	319	13.2	43.8	268	10.5	12.1	0.28	28.5	14	16	1.1	12	51	2	218	69.9	42.6	27.3	1.6	12.6	3.7	8.9	6988	0.86	3.61	69	52.31	269.2	24.9
217	F	90	120	82	7.2	57.2	29.1	9.1	4.5	0.1	4.1	2.08	0.65	0.32	0.01	129	3.99	39.7	99.5	32.3	325	13	47.2	239	12.9	16.7	0.1	47.8	16	24	1.5	11	85	3.8	205	72.4	38.5	33.9	1.1	8.1	3.5	4.6	5442	1.06	3.95	71	55.63	322	28
218	F	58	97	57	6.6	57	36.3	3.8	2.6	0.3	3.79	2.41	0.25	0.17	0.02	128	4.42	38.5	87.1	29	332	13.1	42	279	10.5	12.2	0.29	28.7	15	19	1.3	11	96	3.7	198	74.8	43.6	31.2	1.4	6.2	2.8	3.4	11257	0.63	5.85	58	100.86	319.8	27.5
219	F	19	113	80	6.6	42.4	48.3	7.9	1.2	0.2	2.79	3.18	0.52	0.08	0.01	119	3.62	36.1	99.7	32.9	330	15.5	55.4	309	10.1	11.6	0.31	25.2	12	11	0.9	17	63	5.4	274	57.9	36.7	21.2	1.7	10.4	3.5	6.9	6609	0.74	4.62	35	132	241.8	28.4
220	M	13	98	72	27.1	83.6	9.7	6.4	0	0.3	22.61	2.63	1.74	0.01	0.07	146	5.17	43.3	83.8	28.2	337	13.1	39.2	284	11.4	13.8	0.32	36.9	73	18	0.2	135	280	2	72	67	34.7	32.3	1.1	13.2	6.6	6.6	4879	0.78	4.65	66	70.45	286.8	26.9
221	F	77	172	92	8.1	69.5	20.6	6.7	3	0.2	5.65	1.67	0.54	0.24	0.02	133	4.22	41.1	97.4	31.5	324	13.9	50	263	9.8	10.5	0.26	21.7	14	20	1.4	14	172	4	198	65.6	40	25.6	1.6	4.7	2.4	2.3	6908	0.69	4.94	54	91.48	259.8	27.9
222	F	55	110	80	6.1	53.4	40.9	4.6	0.8	0.3	3.28	2.51	0.28	0.05	0.02	110	3.72	35.3	94.9	29.6	312	12.9	44.8	251	11.5	14.7	0.29	36.9	16	19	1.2	19	73	4.7	203	69.3	43.3	26	1.7	7.9	2.8	5.1	7261	0.48	5.27	52	101.35	226.7	28.8
223	M	42	130	90	6	70.1	19.2	9	0.9	0.8	4.57	1.25	0.59	0.06	0.05	140	4.13	43.6	105.6	33.9	321	13.1	50.3	330	10.1	11.3	0.33	25.8	25	33	1.3	120	71	2.2	444	72.1	47.1	25	1.9	10.9	3.7	7.2	7172	0.98	6.47	82	78.9	426.1	26.6
224	F	21	109	73	6.4	65.8	27.1	4.9	2	0.2	4.2	1.73	0.31	0.13	0.01	139	4.45	40.9	91.9	31.22	340	12.3	42	233	10.1	11.1	0.23	24.9	7	14	2	16	69	3.6	224	69.5	45.9	23.6	1.9	7.2	3.4	3.8	7174	0.61	2.94	51	57.65	253.4	23.4
225	F	22	112	84	6.3	48.9	41.6	6.5	2.7	0.3	3.06	2.61	0.41	0.17	0.02	131	4.38	38.9	88.8	29.9	337	12.7	41.1	260	11	13.4	0.29	33.7	19	14	0.7	16	56	1.5	266	60.1	38.4	21.7	1.8	10.8	4.8	6	7921	0.75	4.72	50	94.4	260.3	22
226	F	59	119	78	9	81.8	14	4.2	0	0	7.34	1.26	0.38	0	0	131	4.16	38.3	92.1	31.5	342	12.6	42.3	265	10.2	11.5	0.27	25.4	13	12	0.9	23	63	2.5	241	71	32.4	38.6	0.8	6.8	2.7	4.1	8035	0.8	6.3	50	126	169.5	24.6
227	M	26	132	98	11	42.2	48.7	5.6	3.3	0.2	4.64	5.34	0.61	0.36	0.02	169	5.48	50.1	91.4	30.8	337	12.9	43.6	309	11.8	15.4	0.36	41.1	NA	NA	NA	NA	NA	NA	NA	NA	NA	NA	NA	NA	NA	NA	NA	NA	NA	NA	NA	NA	NA
228	M	37	123	83	11.2	70.5	19.9	5.6	3.7	0.3	7.87	2.22	0.63	0.41	0.03	119	5.69	37.5	65.9	20.9	317	15.2	35.4	310	10	11.5	0.31	25.6	30	17	0.6	32	106	3.2	247	72.3	47.2	25.1	1.9	6.3	3.3	3	9994	0.63	6.65	59	112.71	275.5	26.1
229	M	33	111	71	6.5	47.4	42.3	7.1	2.6	0.6	3.08	2.75	0.46	0.17	0.04	133	4.22	39.1	92.7	31.5	340	12.8	43.2	223	10.2	11.4	0.23	26.3	24	18	0.8	26	68	5.4	257	70	45.6	24.4	1.9	10.9	3.1	7.8	9991	0.54	5.61	97	57.84	385.4	26.1
230	F	52	139	86	5.8	51.3	42.4	4.6	1.5	0.2	2.99	2.47	0.27	0.09	0.01	138	4.56	42.6	93.4	30.3	324	12.5	42.5	179	11	12.7	0.2	32.7	11	21	1.9	8	77	1.7	184	65.8	39.4	26.4	1.5	8.4	3.3	5.1	7872	0.75	4.48	62	72.26	251.9	27.7
231	M	62	129	71	8.3	57.9	35.5	4.7	1.8	0.1	4.81	2.95	0.39	0.15	0.01	164	5.06	48.3	95.5	32.4	340	11.8	41.2	167	13	17.7	0.22	47.8	20	20	1	30	70	7.5	164	76.5	43	33.5	1.3	6.3	3.3	3	8862	1.16	4.22	73	57.81	338.2	32.1
232	F	16	110	80	7.3	61.1	30.8	6.9	1.1	0.1	4.43	2.23	0.5	0.08	0.01	121	4.19	37.2	88.8	28.9	325	12.7	40.7	227	12.3	16.4	0.28	44.7	14	12	0.9	13	80	2.4	240	70.3	43.4	26.9	1.6	11.5	4.1	7.4	9090	0.45	3.54	51	69.41	300.6	25.7
233	F	68	145	81	6.8	59.7	32.3	5.4	2.3	0.3	4.07	2.2	0.37	0.16	0.02	154	4.92	46.4	94.3	31.3	332	12.7	44	218	11.6	15.2	0.25	38	30	23	0.8	17	87	2	199	73.3	44.1	29.2	1.5	7.2	3.1	4.1	8513	0.82	3.53	60	58.83	304	24.8
234	M	56	130	70	10.8	92.1	4.5	3.3	0	0.1	9.9	0.48	0.36	0	0.01	124	3.85	37.1	95.4	32.2	334	14.9	52.9	231	9.8	10.7	0.23	22.1	12	12	1	21	68	3.4	69	55.6	32.3	23.3	1.4	13.3	6.6	6.7	3375	1.67	6.11	70	87.29	366.3	27.6
235	F	40	120	77	12	65.2	26	7.5	1.2	0.1	7.83	3.12	0.9	0.15	0.01	137	4.3	41.8	97.2	31.9	328	12.9	45.7	437	10.1	11.5	0.44	25.3	14	14	1	18	86	9.8	175	73.4	40.9	32.5	1.3	8	3.2	4.8	6440	0.39	2.43	53	45.85	262.2	22.5
236	M	50	123	75	7.5	65.6	27.9	4.5	1.9	0.1	4.9	2.09	0.34	0.14	0.01	158	5.07	47.5	93.7	31.2	333	12.6	43	199	12.5	15.9	0.25	46.5	15	16	1.1	25	96	1.9	243	69.2	45.6	23.6	1.9	12	4.2	7.8	9216	0.58	4.64	60	77.33	243.7	27.6
237	M	28	114	80	4.1	42.2	50.1	5.8	1.7	0.2	1.73	2.06	0.24	0.07	0.01	123	4.33	38.2	88.2	28.4	322	13.5	44.1	172	13	17.2	0.22	46.1	16	16	1	22	54	3.5	191	61.1	39.6	21.5	1.8	8.2	3.6	4.6	5076	0.35	2.7	51	52.94	147.1	29.5
238	F	49	110	81	0.1	65	23.2	11.4	0.2	0.2	5.88	2.1	1.03	0.02	0.02	105	1.07	34.2	84	25.8	307	15.6	47.6	350	10.1	11.4	0.35	25	9	16	1.8	14	36	1.1	197	56.6	33.8	22.8	1.5	6.7	2.5	4.2	6393	0.32	3.45	64	53.91	321.9	25.3
239	M	19	115	77	8.6	57.4	34.6	5.4	2.3	0.3	4.92	2.97	0.46	0.2	0.03	143	5.02	42.7	85.1	28.5	335	13.3	40.6	314	11.5	14.4	0.36	37.1	108	46	0.4	47	102	3.8	293	75.2	48.6	26.6	1.8	8.2	3.7	4.5	10450	0.75	6.71	76	88.29	346.7	23.3
240	M	43	117	70	9.4	69.7	23.2	6	0.9	0.2	6.54	2.17	0.56	0.08	0.02	152	4.92	47.9	97.4	30.9	317	13.2	47	314	11.4	13.6	0.36	36.7	20	15	0.8	22	112	2.8	282	75	48.7	26.4	1.8	6.3	2.1	4.2	10893	0.95	6.32	72	87.78	336.2	24.4
241	M	51	140	80	9.1	46.4	42.1	9.3	2	0.2	4.24	3.85	0.85	0.18	0.02	165	4.98	47.3	95	33.1	349	13	44.6	204	11.3	14.3	0.23	36.3	99	47	0.5	118	28	8.4	243	74	45.5	28.5	1.6	14.6	6.5	8.1	7898	0.89	5.37	90	59.67	478	26.5
242	M	33	110	80	6.7	56.7	33	4.9	5.4	0	3.78	2.2	0.33	0.36	0	158	5.13	46.7	91	30.8	338	12.6	42	280	11.3	13.2	0.32	35.9	27	16	0.6	24	56	1.2	397	69.5	49.5	20	2.5	16.8	5.1	11.7	10565	0.75	5.29	73	72.47	363.2	24.5
243	M	47	136	91	8.6	59.9	33.2	5.7	1.2	0	5.18	2.87	0.49	0.1	0	170	5.44	49.2	90.4	31.3	346	13.3	43.1	184	12.7	16.4	0.23	46.4	18	18	1	29	61	1.2	400	70.7	44.1	26.6	1.7	10	4	6	11952	0.58	5.07	59	85.93	321.3	25.1
244	F	62	135	100	9.5	70.3	24.1	4.9	0.6	0.1	6.69	2.29	0.47	0.06	0.01	149	4.97	45.2	90.9	30	330	13.6	44.5	235	9.5	10	0.22	19.4	12	15	1.3	20	134	4.4	175	72.5	43.5	29	1.5	11.9	4.1	7.8	6405	1.01	3.71	60	61.83	333.9	27.3
245	M	27	110	80	7.4	74.7	19.6	4.3	1.4	0	5.53	1.45	0.32	0.1	0	150	5	45.7	91.4	30	328	12	40.2	171	11.5	13.6	0.2	36.6	30	18	0.6	32	59	2.3	463	66.6	46.5	20.1	2.3	10.2	3.3	6.9	9891	0.61	4.25	84	50.6	560.4	26.3
246	F	11	105	75	4.8	49.3	36.9	12.1	1.3	0.4	2.37	1.77	0.58	0.06	0.02	128	4.34	39.1	90.1	29.5	327	13.3	44	190	10	10.6	0.19	24.1	18	19	1.1	16	107	4.8	184	64.9	42	22.9	1.8	8	2.7	5.3	8956	0.52	2.55	58	43.97	304.4	26.6
247	M	11	109	63	9.2	60.8	30.9	6.3	1.9	0.1	5.58	2.83	0.58	0.17	0.01	127	4.41	37.8	85.7	28.8	336	13.3	41.9	398	9.1	9.9	0.36	17	10	14	1.4	7	93	5.3	133	62	42.9	19.1	2.3	7.6	3.1	4.5	7414	0.68	3.97	46	86.3	252.3	24.3
248	M	32	134	89	5.5	50	39.9	8.4	1.5	0.2	2.75	2.19	0.46	0.08	0.01	151	5.07	46.8	92.3	29.8	323	13	44	205	11.4	13.7	0.23	36.5	15	18	1.2	21	74	3.1	260	68.2	45.9	22.3	2.1	13.7	4.6	9.1	7819	0.57	4.43	81	54.69	311.8	28.2
249	F	66	137	85	7.6	68.4	23.4	4.3	3.4	0.5	5.2	1.78	0.33	0.26	0.04	130	4.11	39.3	95.6	31.6	331	12.2	42.3	270	10	11.2	0.27	25.4	16	15	0.9	4	119	5.4	214	61.5	41.7	19.8	2.1	8	4.1	3.9	8354	0.6	5.67	48	118.13	225.6	27.1
250	F	52	131	53	6.6	62.6	23.4	8.3	5.4	0.3	4.15	1.55	0.55	0.36	0.02	131	4.17	38.8	93	31.4	338	12.7	42.8	186	10.3	11.5	0.19	26.9	33	65	2	17	86	1	121	69.8	43	26.8	1.6	4.9	2.3	2.6	7488	0.52	3.69	35	105.43	190.1	32.5
251	F	57	140	90	6.2	66.3	19.6	10.7	3.2	0.2	4.08	1.21	0.66	0.2	0.01	127	4.01	35.7	89	31.7	356	12.4	39.6	197	9.4	10.4	0.19	19.9	21	20	1	26	78	3.6	185	63.8	46	17.8	2.6	9.4	4.5	4.9	9117	0.8	3.23	56	57.68	287.1	24.2
252	M	41	110	80	4.8	59	28.7	10	1.9	0.4	2.84	1.38	0.48	0.09	0.02	147	50.3	43	85.5	29.2	342	13.6	41.8	143	10	11.7	0.14	25.1	16	20	1.3	20	103	7.4	159	75.6	45.2	30.4	1.5	23	6.6	16.4	7796	1.09	3.5	88	39.77	382.8	24.5
253	M	19	110	80	5.6	58.8	33.6	5.4	2	0.2	3.27	1.87	0.3	0.11	0.01	152	4.93	45.6	92.5	30.9	333	12.4	42.2	252	12.5	15	0.31	45.8	17	15	0.9	19	104	2.8	259	75.6	46	29.6	1.6	10.8	4.4	6.4	6167	0.54	4.15	76	54.61	410.3	29.3
254	M	35	120	90	6.9	49.9	38.4	8.8	2.9	0	3.46	2.66	0.61	0.2	0	160	4.92	47.2	95.9	32.5	339	13.7	48	197	11.7	15.3	0.23	39	12	20	1.7	40	79	8.5	230	70	44.9	26	1.7	19.9	6.6	13.3	8903	0.91	4.47	82	54.51	428.5	24.3
255	M	10	144	97	NA	NA	NA	NA	NA	NA	NA	NA	NA	NA	NA	NA	NA	NA	NA	NA	NA	NA	NA	NA	NA	NA	NA	NA	12	13	1.1	10	99	6.5	167	61.7	39.6	22.1	1.8	3.3	1.6	1.7	5091	0.44	3.18	39	81.54	168.4	27.2
256	F	31	110	80	8	55.9	35	5.7	2.9	0.5	4.48	2.8	0.46	0.23	0.04	128	4.29	38.2	89	29.8	335	13.5	43.7	226	11.5	14.1	0.26	37.9	23	20	0.9	13	43	3.8	249	69.8	41.2	28.6	1.4	5.4	2.3	3.1	8059	0.38	3.09	57	54.21	360.9	25.1
257	M	37	146	92	10.4	72.9	20.3	6	0.6	0.2	7.61	2.12	0.63	0.06	0.02	139	4.46	42	94.2	31.2	331	11.3	38.4	433	10.1	11.7	0.44	25.6	29	25	0.9	86	84	4.1	234	76	46.6	29.4	1.6	11.8	4.7	7.1	8839	0.67	2.64	64	41.25	433.1	27.9
258	F	36	99	67	7.9	72.3	19.5	6.2	1.9	0.1	5.74	1.55	0.49	0.15	0.01	137	4.6	41.9	91.1	29.8	327	13.2	43.8	294	11.7	14.5	0.34	38.7	15	18	1.2	23	71	3.1	187	72.6	39	33.6	1.2	4	1.9	2.1	9090	0.53	5.07	39	130	260.9	24
259	M	45	106	79	9.8	45.8	42.6	5.8	5.5	0.3	4.48	4.17	0.57	0.54	0.03	172	5.55	49.9	89.9	31	345	12.7	41.9	229	10.2	11.9	0.23	25.9	19	20	1.1	67	63	2.7	303	73.8	49.5	24.3	2	11.6	4.1	7.5	10028	0.45	4.86	78	62.31	214.1	27.3
260	M	45	112	82	10.3	51.4	41.6	4.8	2	0.2	5.27	4.27	0.49	0.21	0.02	159	5.21	45.7	87.7	30.5	348	12.6	40.2	236	10	11.3	0.24	25.3	23	20	0.9	29	53	7.4	368	69.9	47.3	22.6	2.1	13.6	3.7	9.9	9891	0.51	6.49	78	83.21	262.4	31
261	M	63	143	76	6.2	52.3	42.2	2.9	2.3	0.3	3.23	2.61	0.18	0.14	0.02	147	4.63	43.7	94.4	31.7	336	13.1	45.3	208	10.9	12.6	0.23	32.1	12	15	1.3	19	67	3.1	216	54.2	38.6	15.6	2.5	10.2	4.6	5.6	6410	0.71	5.55	67	82.84	338.6	28.7
262	F	48	110	80	5.5	63.8	29.3	4.9	1.8	0.2	3.5	1.61	0.27	0.1	0.01	142	4.87	44.2	90.8	29.2	321	14.3	47.4	304	11.7	14.3	0.35	39.4	11	16	1.5	11	54	1.5	233	71.1	40.8	30.3	1.4	6.6	3	3.6	8517	0.57	4.72	66	71.52	241.5	26
263	F	21	117	84	6.8	67	22	8.8	2.1	0.1	4.54	1.49	0.6	0.14	0.01	129	4.09	39.3	96.1	31.5	328	12.9	45.2	154	11.8	14.2	0.18	38.5	11	17	1.6	11	72	1.7	216	63	38.8	24.2	1.6	8.2	2.6	5.6	7074	0.74	3.88	55	70.55	172.5	27.6
264	M	56	134	91	6.5	45.7	48.9	3.1	2	0.3	2.98	3.19	0.2	0.13	0.02	136	4.43	41.3	93.2	30.7	329	14.6	50	345	10.4	12	0.36	28.1	17	14	0.8	23	61	2	188	58.5	36.1	22.4	1.6	6.3	3.2	3.1	7178	0.73	4.37	67	65.22	341.2	24.5
265	F	45	127	77	5.8	53.8	35.7	8	2.3	0.2	3.1	2.05	0.46	0.13	0.01	120	4.27	37.3	87.4	28.1	32	13.1	41.9	364	9.3	10	0.34	18.4	8	14	1.8	9	99	1.9	220	78.7	49.3	29.4	1.7	15.4	5.2	10.2	8309	0.63	3.22	48	67.08	239.1	23.9
266	M	51	135	92	9.6	63.7	24.8	7.6	3.2	0.7	6.07	2.37	0.73	0.31	0.07	136	4.68	42.4	90.6	29.1	321	13.7	45.3	335	9.6	10.6	0.32	21.2	16	18	1.1	22	92	1.8	148	67.4	42	25.4	1.7	15.5	4.5	11	8260	0.78	3.62	65	55.69	325	26.3
267	M	39	138	94	7.8	67.7	20.8	9.3	1.9	0.3	5.26	1.62	0.72	0.15	0.92	113	3.96	34.8	87.9	28.5	325	12.2	39	255	9.6	10.1	0.24	20.2	19	14	0.7	19	46	2	117	54.5	32.9	21.6	1.5	7.6	3.5	4.1	5387	0.65	2.68	62	43.23	256.1	26
268	F	31	112	82	7.8	62.3	27.7	7.6	2.1	0.3	4.83	2.15	0.59	0.16	0.02	129	4.12	38.3	93	31.3	337	12.6	42.7	285	10.7	13	0.3	30.1	12	8	0.7	11	61	3.4	179	69.9	40.2	29.7	1.4	14.6	4	10.6	6517	0.66	3.89	52	74.81	288.2	30.5
269	F	33	110	80	7.9	54.5	38.1	5.1	2.2	0.1	4.28	2.99	0.4	0.17	0.01	139	4.31	41.9	97.2	32.3	332	12.8	45.7	298	11.1	13.2	0.33	33.9	17	19	1.1	8	69	3.8	243	72.7	44.4	28.3	1.6	6.5	2.5	4	6852	0.56	5.4	55	98.18	299.1	30
270	F	27	110	80	11.7	73.2	17.7	5.9	3	0.2	8.55	2.07	0.69	0.36	0.02	138	4.09	43.1	90	28.8	320	12.1	39.1	261	10.7	12.5	0.28	31	8	13	1.6	18	55	2	173	70.4	11.3	29.1	1.4	6.8	2.6	4.2	7461	0.74	3.06	51	60	263.6	26.8
271	F	35	124	78	5.5	65.2	21.8	11.3	1.3	0.4	3.59	1.2	0.62	0.07	0.02	104	3.59	32.6	90.8	29	319	13.2	43.8	649	8.8	8.8	0.57	14.9	4	12	3	8	74	1.2	117	63.4	36.5	26.9	1.4	7.4	2.3	5.1	6140	0.71	2.37	63	37.62	209.4	24.9
272	M	53	113	85	8.2	76.7	15.5	4.5	3.1	0.2	6.26	1.27	0.37	0.25	0.02	98	3.74	31.4	84	26.2	312	14.8	45.4	388	9.8	10.2	0.38	21.8	11	13	1.2	14	71	1.4	92	73.2	35.2	38	0.9	10.6	5.5	5.1	4792	1.29	5.1	71	71.83	379.8	22.5
273	M	47	92	57	4.4	57.7	32.3	8.7	0.6	0.7	2.54	1.42	0.38	0.03	0.03	116	3.73	36.5	97.8	31.2	219	10.9	NA	54	8.7	14.5	0.047	NA	39	70	1.8	19	72	49.7	105	74.4	30.2	44.2	0.7	17.2	8.3	8.9	3760	0.76	2.93	45	65.11	334.1	18.7
274	F	16	104	60	5.7	50.1	40.4	8.2	1.1	0.2	2.86	2.3	0.47	0.06	0.01	129	4.3	39	90.7	30	331	12.9	41.9	307	10	11.7	0.31	25.6	10	14	1.4	13	68	2.1	295	74.3	50.7	23.6	2.2	15	4.8	10.2	8737	0.48	5.58	45	124	325.4	25.4
275	F	13	109	75	4.9	44.2	38.3	7.2	10.1	0.2	2.15	1.86	0.35	0.49	0.01	117	3.86	35.4	91.7	30.3	331	11.6	38.8	256	10.9	13.4	0.28	32.7	25	28	1.1	11	180	0.7	195	65	42.1	22.9	1.8	8.1	2.4	5.7	6055	0.74	2.25	43	52.33	256.6	25.6
276	F	47	107	68	3.9	49.1	44	4.6	1.8	0.5	1.91	1.71	0.18	0.07	0.02	113	3.72	35	94.1	30.4	323	12.4	42.6	242	10.1	11	0.24	24.2	14	16	1.1	13	67	2.6	170	69.4	40.1	29.3	1.4	7.8	2.7	5.1	6561	0.58	3.06	53	57.74	163	24.8
277	M	36	130	80	6.9	73.8	16.5	7.2	2.5	0	5.06	1.13	0.49	0.17	0	119	3.82	34.7	90.8	31.2	343	12.7	42.2	209	11.9	14.4	0.25	39.1	16	9	0.6	28	62	2.1	77	57.7	30.2	27.5	1.1	13.6	7.3	6.3	4626	0.65	1.7	55	30.91	256.8	29.9
278	F	57	110	80	5.2	46.8	44.6	6.7	1.7	0.2	2.43	2.32	0.35	0.09	0.01	116	3.57	34.4	96.4	32.5	337	12.9	45.2	157	9.8	10.6	0.15	21.7	13	19	1.5	9	59	2.6	232	67.6	40.6	27	1.5	21.1	7.3	13.8	12389	0.53	4.18	60	69.67	239.2	30.3
279	M	52	107	82	6.1	67.1	23.8	6.1	2.8	0.2	4.06	1.44	0.37	0.17	0.01	140	3.91	40.8	104.3	35.8	343	14.2	54.1	156	10.1	10.6	0.16	25	34	30	0.9	253	86	6.4	201	61.4	39.3	22.1	1.8	9.8	5.4	4.4	4891	0.62	7.13	57	125.09	342.6	28.9
280	M	56	129	83	6.5	52.7	37.6	7.9	1.5	0.3	3.41	2.43	0.51	0.1	0.02	141	4.42	42.4	95.9	31.9	333	12.9	45.6	218	12.7	16.7	0.28	48	25	20	0.8	65	84	5.8	349	74.6	45.3	29.3	1.6	10.4	3.7	6.7	9429	0.37	4.52	78	57.95	252.9	27
281	M	25	109	82	4.8	31.4	57.8	6.9	3.7	0.2	1.51	2.78	0.33	0.18	0.01	132	4.23	39.1	97	32.8	338	15.7	55.9	130	10	11.5	0.13	24.9	11	14	1.3	12	94	4.2	241	67.6	45.3	22.3	2	17	7.6	9.4	7857	0.71	3.59	75	47.87	277.4	25.5
282	M	66	107	67	5.5	54.1	19.4	8.8	17	0.7	2.96	1.06	0.48	0.93	0.04	130	3.7	39.5	106.8	35.1	329	13.4	53.2	345	9.8	10.4	0.34	21.9	9	14	1.6	11	41	2.8	161	59.2	37	22.2	1.7	5.9	2.8	3.1	6177	1.25	9.42	71	132.68	224.7	27.6
283	M	11	110	80	8.1	63.6	29.4	5.2	1.7	0.1	5.13	2.37	0.42	0.14	0.01	124	4.79	37.8	78.9	25.9	328	13.1	37.6	361	11	13.3	0.4	33	11	23	2.1	12	200	0.7	128	77.5	38.4	39.1	1	4.5	1.9	2.6	7943	0.56	3.36	38	88.42	286.9	24.6
284	M	41	136	96	7.9	67	25.4	5.9	1.3	0.4	5.31	2.01	0.47	0.1	0.03	149	5.17	45.6	88.2	28.2	327	13.2	42.7	349	10.1	12	0.35	25.7	37	25	0.7	30	62	2.4	250	82.6	46.7	35.9	1.3	10.4	4.6	5.8	11195	0.62	6.71	66	101.67	401.9	27.1
285	F	38	110	80	6.4	55	37.5	5.6	1.6	0.3	3.54	2.41	0.36	0.1	0.02	129	4.03	38.1	94.5	32	339	11.9	40.5	222	10.7	12.2	0.24	29.9	9	16	1.8	10	50	1.9	193	67.7	39.8	27.9	1.4	10.8	4.3	6.5	7211	0.25	3.61	57	63.33	169.7	26.8
286	M	21	104	86	6.6	48.4	43.3	6.1	1.7	0.5	3.21	2.86	0.4	0.11	0.03	149	4.71	43	90.7	31.4	347	12	39.9	187	10.1	11.7	0.19	25.4	17	19	1.1	26	74	3.8	287	69.7	45.1	24.6	1.8	7.7	3.3	4.4	7549	0.7	4.69	79	59.37	240.2	26.1
287	M	62	155	98	6.3	69.2	24.2	6.1	0.3	0.2	4.33	1.51	0.38	0.02	0.01	150	4.36	44.5	102.1	34.4	337	13.1	49	266	10.2	12	0.27	26.7	15	20	1.3	123	74	6.2	353	69.9	42.2	27.7	1.5	15.7	4.7	11	8857	1.03	6.65	92	72.28	443.1	25.1
288	M	39	101	65	5	58.9	32.1	5.6	2.6	0.8	2.94	1.6	0.28	0.13	0.04	146	4.57	42.5	93	31.9	344	12.4	42.2	291	10.4	11.8	0.3	27.6	29	24	0.8	16	46	0.9	298	72	40.6	31.4	1.3	5.3	2	3.3	10266	0.92	5.23	60	87.17	435.8	22.8
289	M	56	129	89	5.6	69.1	22.2	6.5	2	0.2	3.86	1.24	0.36	0.11	0.01	146	4.82	43.2	89.6	30.3	338	13.7	44.8	163	9.6	11.2	0.16	22.5	12	17	1.4	14	76	3.7	371	70.4	45.2	25.2	1.8	18.4	6.4	12	8792	0.62	5.07	69	73.48	323.8	28.7
290	M	54	129	85	6.9	62.4	27.2	7.6	2.5	0.3	4.29	1.87	0.52	0.17	0.02	163	5.39	48.2	89.4	30.2	338	13.7	43.9	200	10.2	12.2	0.2	26.3	14	16	1.1	14	92	5.8	270	73.8	47.2	26.6	1.8	21.3	5.8	15.5	9913	0.9	6.41	83	77.23	395.2	27.2
291	F	32	126	82	9.8	64	31.1	3.4	1.1	0.4	6.3	3	0.3	0.1	0	143	4.66	43.2	92.6	30.7	331	12.6	NA	259	9	16.2	0.233	NA	24	17	0.7	31	52	1.2	245	79.1	48.6	30.5	1.6	12	4	8	10264	1.16	6.16	79	77.97	454	22.5
292	M	48	109	77	3.6	45.8	35.4	9.1	8.6	1.1	1.66	1.28	0.33	0.31	0.04	126	4.28	38.8	90.7	29.4	325	15.7	52.5	299	10.7	12.5	0.32	30.6	31	25	0.8	42	113	2.5	258	59.4	42	17.4	2.4	8.4	2.6	5.8	9834	0.89	6.31	78	80.9	224.9	26
293	F	27	121	80	7.3	59.8	28.5	6.6	5	0.1	4.34	2.07	0.48	0.36	0.01	146	5.22	44.3	84.9	28	330	13.4	40.8	249	11.3	13.7	0.28	35.7	20	19	1	16	66	1	305	68.5	42.3	26.2	1.6	8.8	3.5	5.3	4875	0.63	3.25	58	56.03	345.2	31
294	M	4.33	92	54	8.6	64.6	24.7	9.6	0.9	0.2	5.53	2.12	0.82	0.08	0.02	120	4.37	35.4	81	27.5	339	13.5	40.3	262	10.3	12.3	0.27	28.2	15	22	1.5	6	150	12	132	68.4	45.3	23.1	2	7.7	2.4	5.3	9782	0.83	2.77	39	71.03	146.2	22.7
295	M	22	142	84	5.8	48.9	38.8	9.7	2.1	0.5	2.81	223	0.56	0.12	0.03	160	5.35	48.6	90.7	29.9	329	12.3	40.4	291	9.3	10.3	0.27	18.4	22	15	0.7	62	90	0.8	258	69.6	45.2	24.4	1.9	9.4	3.4	6	10050	1.28	3.74	97	38.56	400.1	262
296	M	15	106	74	3.7	37	54.6	7.6	0.8	0	1.36	2.01	0.28	0.03	0	146	4.9	41.6	84.9	29.8	351	12.2	37.4	192	9.6	11.2	0.19	22.2	7	16	2.3	8	143	2.1	290	72.5	47.1	25.4	1.9	8.1	3.9	4.2	7762	1.04	4.39	61	71.97	362.6	27.1
297	F	21	110	80	6.6	58.3	31.5	8.9	1.1	0.2	3.85	2.08	0.59	0.07	0.01	117	3.99	36.1	90.5	29.3	324	13.1	43.3	325	8.7	9.2	0.28	13.4	8	10	1.3	12	69	1.7	137	70.2	36	34.2	1.1	6.3	2.7	3.6	6265	0.65	3.98	45	88.44	274.5	24.5
298	M	51	110	80	6.4	67.1	23.9	6.9	1.9	0.2	4.31	1.53	0.44	0.12	0.01	158	4.66	45.9	98.5	33.9	344	12.6	45.3	157	11.9	15.5	0.19	40.3	18	16	0.9	42	46	5.1	305	65.4	40	25.4	1.6	5.7	2.5	3.2	12286	0.6	4.86	72	67.5	426.7	25.2
299	M	15	124	77	5.2	64	24.9	5.9	4.8	0.4	3.34	1.3	0.31	0.25	0.02	149	5.06	44.4	87.7	29.4	336	12.6	40	285	9.7	10.8	0.28	22.1	19	15	0.8	11	335	1.2	248	63.3	41	22.3	1.8	5.3	2.3	3	7145	0.96	3.89	58	67.07	398	27
300	M	23	126	78	5.3	52.8	34.7	6.6	5.3	0.6	2.81	1.84	0.35	0.28	0.03	152	4.89	45.8	93.7	31.1	332	13.1	44.6	205	11.8	14.8	0.24	39.4	76	26	0.3	155	51	3	389	66.5	45.8	20.7	2.2	11.1	5.1	6	10078	0.67	4.79	68	70.44	459.1	29.8
301	F	19	104	69	6.2	57.7	31.7	7.2	3.2	0.2	3.58	1.97	0.45	0.2	0.01	112	3.34	33.6	100.6	33.5	333	14.4	49.5	246	10.5	12.2	0.26	28.3	18	18	1	35	80	2	106	62.6	34.5	28.1	1.2	4.4	1.8	2.6	6845	1.14	3.64	62	58.71	333.6	26.9
302	M	56	161	100	5.4	43	30.6	13.2	12.3	0.9	2.3	1.64	0.71	0.66	0.05	134	3.83	42.5	111	35	315	12.7	51.5	258	11	13.1	0.28	32.4	35	36	1	77	67	3.1	249	68.5	40.5	28	1.4	5.7	2.4	3.3	7158	1.18	5.31	62	85.65	442	29.2
303	F	74	122	82	6	43.7	42	6.2	7.4	0.7	2.6	2.5	0.37	0.44	0.04	146	4.67	43.6	93.4	31.3	335	13.5	46	178	12.7	15.7	0.23	46.8	34	25	0.7	59	84	7.8	188	70.6	43.2	27.4	1.6	16.4	6.6	9.8	7316	1.14	7.52	68	110.59	360.1	27.1
304	M	48	130	80	14.4	81.5	11.4	5	2	0.1	11.77	1.64	0.72	0.29	0.01	165	5.16	47.6	92.2	32	347	13.6	45.4	243	9.6	10.5	0.23	20.4	31	23	0.7	34	75	5.9	195	68.7	45.7	23	2	21.5	8.1	13.4	6939	1.08	4.06	77	52.73	383	25.4
305	F	49	126	85	5.2	62.3	22.6	10.3	4.6	0.2	3.26	1.18	0.54	0.24	0.01	132	4.29	39.3	91.6	30.8	336	13.3	44.3	228	9.8	10.7	0.22	23.1	12	17	1.4	18	74	2.3	220	72.9	43.9	29	1.5	5.4	3.1	2.3	7795	0.8	4.92	64	76.88	289.5	26.5
306	M	43	113	81	12.4	77.8	12.2	5.7	4	0.3	9.6	1.51	0.71	0.49	0.04	139	4.55	42.1	92.5	30.5	330	13.6	45.9	232	11.1	13.9	0.26	34.1	12	18	1.5	16	82	4.2	160	61.4	37	24.4	1.5	7.5	2.9	4.6	6914	0.82	5.19	48	108.13	276.1	25
307	M	31	140	67	6.3	53.1	32.5	5.6	8.5	0.3	3.32	2.03	0.35	0.53	0.02	167	5.36	48.9	91.2	31.2	342	12.7	42.1	212	11.4	1.8	0.24	35.6	24	25	1	22	99	3.8	255	75.4	47.5	27.9	1.7	15.7	4.8	10.9	11360	0.98	6.26	80	78.25	434.1	28.7
308	M	71	115	72	5.4	56	27.9	8.1	7.4	0.6	3.04	1.51	0.44	0.4	0.03	102	3.47	31.1	89.6	29.4	328	13.7	44.8	263	10.3	11.1	0.27	26.2	22	21	1	57	111	1.4	218	56.8	34	22.8	1.5	6.9	3.6	3.3	3813	1.25	7.56	122	61.97	427.3	24.9
309	M	34	118	84	6.3	71.8	20.2	6.4	1.6	0	4.51	1.27	0.4	0.1	0	146	4.7	43.1	91.7	31.1	339	13.3	44.5	210	12.1	16.2	0.25	41.6	30	28	0.9	51	97	0.9	223	73.1	44.6	28.5	1.6	12.9	5.2	7.7	6536	0.61	5.1	81	62.96	424.7	24.5
310	F	29	121	80	11.1	63.4	24.3	7.3	4.8	0.2	7.06	2.71	0.81	0.54	0.02	138	4.77	42.5	89.1	28.9	325	13.8	44.8	315	10.6	12.8	0.33	29.8	87	41	0.5	52	84	3.4	209	79.7	49.2	30.5	1.6	9.3	3.3	6	12098	0.99	4.07	55	74	343.9	28.7
311	M	65	156	98	6	54.9	36.3	5.4	2.9	0.5	3.27	2.16	0.32	0.17	0.03	154	4.77	46.9	98.3	32.3	328	14.7	52.6	154	11.2	14.2	0.17	35.2	15	15	1	17	75	10.5	115	65.4	44.2	21.2	2.1	7	2.3	4.7	10319	0.53	4.89	62	78.87	305.6	25.2
312	F	33	110	78	7.6	59.1	34.6	4.6	1.6	0.1	4.5	2.63	0.35	0.12	0.01	133	4.07	38.8	95.3	32.7	343	12.4	43	217	11.2	13.3	0.24	34.6	11	15	1.4	22	49	1.5	220	70.1	43.5	26.6	1.6	3.7	2.2	1.5	7560	0.37	2.27	42	54.05	211.7	19.5
313	M	15	122	77	7.5	61.7	30.7	5.5	2	0.1	4.61	2.3	0.41	0.15	0.01	158	5.41	45.8	84.7	29.2	345	12.5	37.9	216	11.2	14	0.24	35	24	18	0.8	28	101	1.3	312	67.3	43.8	23.5	1.9	14.5	5.2	9.3	10078	0.7	3.36	77	43.64	523.2	28.3
314	M	69	142	99	5.5	51.8	30.6	9.2	7.7	0.7	2.83	1.67	0.5	0.42	0.04	164	5.29	49.2	93	31	333	14.6	48.9	161	12.2	15.6	0.2	41.1	19	17	0.9	28	93	6.8	275	67.1	41.9	25.2	1.7	9.2	3.1	6.1	8289	0.43	6.37	81	78.64	245.6	27.7
315	M	42	120	80	7.5	40.8	45.1	13.5	0.5	0.1	3.05	3.37	1.01	0.04	0.01	167	5.57	49.6	89	30	337	12.8	41.9	162	105	12.6	0.17	29.3	30	25	0.8	66	75	3.3	223	77.7	50.2	57.5	1.8	28.8	8.5	20.3	10397	0.6	3.76	87	43.22	330.4	26.8
316	F	73	145	62	7.7	55.7	29.3	7.8	6.9	0.3	4.28	2.25	0.6	0.53	0.02	145	4.53	42.8	94.5	32	339	13	44.7	173	11.4	13.5	0.2	36.7	45	52	1.2	62	125	9.7	203	79.1	49.4	29.7	1.7	16.7	6.5	10.2	13112	0.99	3.38	43	78.6	332.5	28
317	F	35	112	82	6.4	47.2	46	5.2	1.4	0.2	3.02	2.94	0.33	0.09	0.01	122	3.84	37	96.4	31.8	330	12.4	43.5	267	10.7	12.4	0.29	30.5	12	19	1.6	17	50	7.8	197	71.6	43	28.6	1.5	3.3	2.4	0.9	6689	0.44	3.7	64	57.81	212.6	26.1
318	M	37	115	82	6.3	56.3	30.8	8.6	4.1	0.2	3.55	1.94	0.54	0.26	0.01	157	5.04	45.5	90.3	31.2	345	12.7	42.2	237	11.2	13.7	0.26	33.8	11	13	1.4	0.8	37.2	3.1	248	61.8	37.2	24.6	1.5	3.7	2.3	1.4	6413	0.75	3.76	72	52.22	352.5	28.7
319	M	46	120	82	6.4	49.5	39.9	5.4	4.8	0.4	3.2	2.5	0.3	0.3	0	151	5.1	47.4	92.9	29.7	319	13.3	NA	196	8.1	16	0.158	NA	18	18	1	25	71	4.2	224	71.7	41.3	30.4	1.4	12.3	3.9	8.4	8978	0.72	4.1	62	66.13	224.5	28.3
320	M	9	110	68	7.5	33.3	55.5	9.7	1.2	0.3	2.51	4.17	0.73	0.09	0.02	129	4.86	38.9	80	26.5	332	14.2	41.1	191	10.5	12.9	0.2	30.8	20	19	1	9	180	16.9	205	68	39.1	28.9	1.4	4.4	1.5	2.9	9844	0.87	6.63	52	127.5	297.7	29.2
321	F	18	105	69	7.4	38.1	52.7	7.5	1.2	0.5	2.8	3.87	0.55	0.09	0.04	107	4.15	34.6	83.4	25.8	309	18.41	56.6	313	11.1	12.2	0.35	31.7	4	16	4	10	53	4.6	172	73.8	42.7	31.1	1.4	5.9	1.6	4.3	6265	0.63	6.1	55	110.91	241.6	21.7
322	M	20	170	108	5.8	52.6	39.8	5.1	2.2	0.3	3.06	2.32	0.3	0.13	0.02	142	4.79	41.3	86.2	29.6	344	13	40.6	237	11.5	13.5	0.27	36.8	83	40	0.5	89	64	7.9	297	69.7	44.4	25.3	1.8	11.1	4.6	6.5	11136	0.63	3.96	68	58.24	352	25.1
323	F	26	110	80	6.6	52.3	40.3	5.2	2	0.2	3.46	2.66	0.34	0.13	0.01	132	4.76	40.4	85.1	27.8	327	12.5	38	225	10.3	12	0.23	27.5	21	22	1	13	54	4.1	286	67.8	41.2	26.6	1.5	33.8	9.1	24.7	6480	0.43	3.32	60	55.33	277.5	23.5
324	M	66	143	92	7	60.4	27.5	10	2	0.1	4.25	1.93	0.7	0.14	0.01	156	4.91	47.1	95.9	31.8	331	13.9	49.2	326	10.5	12.4	0.34	29.2	9	18	2	31	55	11.3	275	66.1	39.1	27	1.5	7	3.6	3.4	8711	0.71	6.1	60	101.67	271.6	23.7
325	F	45	118	75	5.6	54.3	33.1	7.9	4.3	0.4	3.04	1.85	0.44	0.24	0.02	138	4.78	41.5	86.8	28.9	333	12.8	41	339	10.7	12.4	0.36	29.9	17	14	0.8	15	55	1.7	203	67.9	41.6	26.3	1.6	9.2	2.8	6.4	9009	0.9	4.27	56	76.25	294.1	27.9
326	M	44	114	78	7.9	58.3	28.8	6.5	6.1	0.3	4.8	2.26	0.51	0.48	0.02	153	4.79	46.5	97.1	31.9	329	12.5	44.6	280	12.2	15.6	0.34	44.1	18	15	0.8	76	65	1.6	231	62.7	39.6	23.1	1.7	3.6	2.1	1.5	7939	0.57	6.25	67	93.28	349.1	25.7
327	F	20	108	80	5.1	55.3	36.6	5.7	2.2	0.2	2.81	1.86	0.29	0.11	0.01	128	4.42	38.5	87.1	29	332	13	41.5	210	13.6	18.6	0.28	54	18	13	0.7	22	66	1.2	228	71.7	47.2	24.5	1.9	10.3	4	6.3	7367	0.68	2.48	59	42.03	264	24.5
328	M	71	159	91	4.9	59.6	32.7	6.3	1.4	0	2.93	1.61	0.31	0.07	0	148	4.74	45.1	95.1	31.2	328	13.6	47.5	182	10.9	12.6	0.2	32.4	18	25	1.4	35	54	3.3	254	70.9	44	26.9	1.6	11.2	4.3	6.9	9059	1.24	5.52	76	72.63	273.6	25.7
329	M	48	133	94	5.1	62.4	28.5	6.3	2.6	0.2	3.18	1.45	0.32	0.13	0.01	164	5.28	48.2	91.3	31.1	340	12.4	41.5	165	12.7	17.5	0.21	46.6	17	16	0.9	32	77	4.9	163	61.1	39.3	21.8	1.8	29.2	9.7	19.5	6422	0.74	3.87	75	51.6	432.3	20.4
330	F	27	106	59	5.3	46.4	44.2	6.2	3	0.2	2.46	2.34	0.33	0.16	0.01	114	3.63	33.7	92.8	31.4	338	12.5	42.8	306	9.1	9.8	0.28	17	10	15	1.5	9	39	1.2	201	70.2	42.7	27.5	1.6	5.7	3	2.7	4467	0.35	3.02	44	68.64	195.1	24.7
331	F	11	121	82	5	50.6	39.8	5	4.2	0.4	2.54	2	0.25	0.21	0.02	126	4.4	38.4	87.3	28.6	328	12.8	41.1	266	10.7	11.8	0.28	29	16	20	1.3	11	207	3	189	63.3	41.5	21.8	1.9	7.6	3.1	4.5	9045	0.65	3.64	43	84.65	270.8	22.6
332	F	60	132	80	5.2	57.8	35	6	1	0.2	2.98	1.8	0.31	0.05	0.01	129	4.25	40.9	96.2	30.4	315	12.8	44.4	241	10.5	11.6	0.25	28.2	21	17	0.8	24	65	3	245	72.1	42.9	29.2	1.5	9.9	2.9	7	11972	0.95	3.63	58	62.59	319.6	26.8
333	M	21	103	69	6.6	44.7	45.9	6.1	3	0.3	2.94	3.02	0.4	0.2	0.02	162	5.04	49	97.2	32.1	331	12.5	44.1	321	10.6	12.2	0.34	30.2	17	17	1	17	67	6.2	275	64.7	41.5	23.2	1.8	6.5	3.1	3.4	8068	0.58	4.51	63	71.59	441.4	24.3
334	M	22	105	65	7.1	58.8	33	4.2	3.6	0.4	4.19	2.35	0.3	0.26	0.03	144	4.75	42.8	90.1	30.3	336	12.4	40.6	228	11.9	14.8	0.27	40.5	16	14	0.9	17	64	1.9	299	71	47.1	23.9	2	14.2	5.9	8.3	9072	0.54	5.07	93	54.52	336.2	28.5
335	M	22	108	53	6.1	60.2	30.4	6.5	2.6	0.3	3.68	1.86	0.4	0.16	0.02	149	4.69	45.1	96.2	31.8	330	12.6	43.6	231	9.9	10.7	0.23	23.1	10	18	1.8	17	101	4	222	63.1	43	20.1	2.1	21.7	6.4	15.3	6686	0.82	6.04	113	53.45	309.9	23.2
336	M	36	120	70	8.8	57.1	31.7	9.1	1.9	0.2	5.01	2.79	0.8	0.17	0.02	158	5.04	48.3	95.8	31.3	327	12.1	42.3	233	9.7	10.7	0.23	22.1	12	13	1.1	17	95	1.1	236	65	39.8	25.2	1.6	14.7	4.9	9.8	5623	0.43	3.11	61	50.98	209.6	29.1
337	M	44	124	84	5.3	55.4	29.7	12.2	2.5	0.2	2.91	1.56	0.64	0.13	0.01	159	4.86	46.5	95.7	32.7	342	12.3	42.4	147	10.9	12.1	0.16	31.2	32	22	0.7	72	66	5.2	424	70.7	43.2	27.5	1.6	9	3.6	5.4	11548	0.43	7.49	95	78.84	441.5	30.6
338	F	8	80	50	6.8	45.1	45.7	5	3.8	0.4	3.07	3.12	0.34	0.26	0.03	134	4.61	38.9	84.4	29.1	344	12.5	38.2	325	9.8	10.7	0.32	21.4	18	25	1.4	6	254	1.4	190	68.1	45.1	23	2	4.6	2.3	2.3	8484	0.85	3.61	47	76.81	243.1	26.2
339	M	58	125	86	6.1	62.8	24.8	8.6	3.5	0.3	3.81	1.5	0.52	0.21	0.02	150	4.9	47.5	96.9	30.6	316	13	45.9	173	13	18.1	0.23	48.9	15	22	1.5	10	53	1.9	272	76.4	48.6	27.8	1.7	7.5	3.1	4.4	9106	0.56	4.67	70	66.71	359.8	23.3
340	M	70	115	80	6.3	64.2	20.6	4.5	10.5	0.2	4.02	1.29	0.28	0.66	0.01	105	3.47	32.2	92.8	30.3	326	18.7	63.5	272	9.4	10.1	0.26	19.3	13	16	1.2	32	119	4	246	59.7	34.4	25.3	1.4	5.6	3.2	2.4	6205	0.44	3.29	80	41.13	397.6	28.4
341	F	27	110	80	4.4	47.8	42.9	4.3	4.8	0.2	2.09	1.88	0.19	0.21	0.01	156	5.11	46.7	91.4	30.5	334	12.2	41.2	223	11.4	14.2	0.25	36.3	8	16	2	10	79	3.9	232	73.1	47.1	26	1.8	5.4	2.3	3.1	8962	0.33	5.38	51	105.49	307.5	23.2
342	M	38	153	96	9.4	59.7	27.5	5	6.8	1	5.59	2.58	0.47	0.64	0.09	136	4.44	39.5	89	30.6	344	12.7	41	283	11.3	13.6	0.32	36.3	21	16	0.8	65	71	2.4	366	74.4	47.1	27.3	1.7	6.6	3.3	3.3	10264	0.59	4.74	56	84.64	379.1	23.6
343	F	31	110	80	5.8	46.6	46.4	3.4	3.4	0.2	2.72	2.71	0.2	0.2	0.01	124	4.25	38.3	90.1	29.2	324	13.5	44.1	440	10.5	12.1	0.46	28.6	13	14	1.1	17	61	2.7	275	65.3	38.8	26.5	1.5	7.4	3.1	4.3	59.5	0.68	3.84	72	53.33	253.5	28.1
344	F	59	121	82	4.8	59.5	30.5	5.4	4.4	0.2	2.87	1.47	0.26	0.21	0.01	135	4.44	40.6	91.4	30.4	333	13.9	45.1	222	10.6	12.4	0.23	30.4	17	20	1.2	26	83	0.7	198	70.2	40.2	30	1.3	7.3	3	4.3	7366	0.63	5.44	49	111.02	285.7	27
345	M	32	124	86	7.0	56.2	33.1	9.3	1.1	0.3	3.92	2.31	0.65	0.08	0.02	156	4.85	46.0	94.8	32.2	339	12.1	41.5	180	11.2	13.8	0.200	34.2	14	9	0.6	15	58	2.9	282	67.7	43.5	24.2	1.8	9.4	2.9	6.5	9124	0.74	6.16	81	76.05	259.6	28.7
346	M	61	130	84	9.3	71.7	19	8.1	0.9	0.3	6.63	1.76	0.75	0.08	0.03	141	4.68	42	89.7	30.1	336	13.3	43.6	148	11.5	13.2	0.17	37.2	26	24	0.9	16	52	6.6	200	64.9	40.1	24.8	1.6	12.1	3.3	8.8	7370	0.8	4.33	58	74.66	159.9	26.5
347	F	54	130	80	9	79.9	18.5	1.6	0	0	7.16	1.66	0.14	0	0	129	4.19	37.7	90	30.8	342	14.9	48.5	317	11.6	13.6	0.37	38	12	18	1.5	59	88	8.2	252	69.1	40.8	28.3	1.4	5.7	3	2.7	8471	0.46	3.16	46	68.7	383.7	24.9
348	M	58	122	80	5.8	62.8	25.7	8.2	3.1	0.2	3.61	1.48	0.47	0.18	0.01	146	4.61	43.5	94.4	31.7	336	13.9	47.8	193	11.6	13.8	0.22	37	18	20	1.1	28	65	5.7	228	62.3	36.2	26.1	1.4	20.8	6.6	14.2	6571	0.53	4.81	74	65	254.4	27.9
349	M	39	165	102	8.0	67.9	27.9	3.6	0.6	0	5.46	2.24	0.29	0.05	0	158	5.62	46.9	83.5	28.1	337	13.5	40.5	191	10.7	13.3	0.2	31.4	12	14	1.2	54	79	6.0	307	73	47.2	25.8	1.8	10.8	3.9	6.9	11523	0.46	4.4	68	64.71	351.1	28.8
350	F	34	100	72	4.4	67.2	24.9	6.3	1.1	0.5	2.96	1.1	0.28	0.05	0.02	127	4.25	38.1	89.6	29.9	333	14.5	46.7	280	9.4	10.3	0.26	19.6	21	15	0.7	26	52	1.5	240	69.3	44.4	24.9	1.8	13.4	4.4	9	8093	0.32	2.23	54	41.3	193.5	26.5
351	M	29	115	80	7	63.1	31.7	4.2	0.9	0.1	4.39	2.2	0.29	0.06	0.01	154	5.07	45.2	89.2	30.4	341	13.6	43.9	296	10.4	12.1	0.31	28.5	23	17	0.7	18	87	4.3	245	70.5	44.7	25.8	1.7	11.7	4.1	7.6	11195	0.66	4.14	110	37.64	432	26.6
352	F	9	80	65	6.9	47.6	43.3	6.1	2.9	0.1	3.28	2.99	0.42	0.2	0.01	119	3.99	35.5	89	29.8	335	12.2	39.5	299	11.1	13	0.33	33.7	17	21	1.2	12	284	6.6	155	65.5	45.7	19.8	2.3	5	1.8	3.2	10194	0.72	3.41	45	75.78	243.3	28.4
353	F	34	100	72	4.4	67.2	24.9	6.3	1.1	0.5	2.96	1.1	0.28	0.05	0.02	127	4.25	38.1	89.6	29.9	333	14.5	46.7	280	9.4	10.3	0.26	19.6	21	15	0.7	26	52	1.5	240	69.3	44.4	24.9	1.8	13.4	4.4	9	8093	0.32	2.23	54	41.3	193.5	26.5
354	M	55	110	80	8.9	67	25.8	5.5	1.4	0.3	5.94	2.29	0.49	0.12	0.03	142	4.27	40.3	94.4	33.3	352	11.9	40.5	175	11.3	14	0.2	36.1	23	21	0.9	28	72	7.2	305	69.1	44.9	24.2	1.9	7.8	2.5	5.3	8869	0.9	4.02	72	55.83	312.7	22.1
355	M	35	120	80	7.1	36.2	49.5	11.1	2.9	0.3	2.58	3.53	0.79	0.21	0.02	153	5.1	47.2	92.5	30	321	12.2	41.3	332	11	13.4	0.26	33.4	21	21	1	59	67	3.6	255	81.7	45.7	35	1.3	7.1	2.8	4.3	10101	0.6	5.49	74	74.89	368.8	26.7
356	F	52	129	81	7.6	62.2	23.8	5.6	7.9	0.5	4.69	1.8	0.42	0.6	0.04	127	4.38	39.1	89.3	29	325	13.4	44	256	10.7	12.4	0.28	30.9	11	15	1.4	43	64	1.1	270	64.4	40.5	23.9	1.7	8.2	3.2	5	9012	0.5	5.16	64	80.63	549.5	27.2
357	F	57	144	86	7.8	58.5	35.6	3.7	2.1	0.1	4.56	2.78	0.29	0.16	0.01	133	4.43	38.7	87.4	30	344	13.4	43	337	10.5	12.4	0.36	29.7	34	18	0.5	25	91	1.9	222	63.2	42.2	21	2	6.2	2.9	3.3	8933	0.68	5.8	55	105.45	221.5	29.2
358	M	36	111	73	10	70.7	20.6	7.2	1.4	0.1	7.06	2.06	0.72	0.14	0.01	174	6.04	51.7	85.6	28.8	337	12.6	39.6	213	11.1	13.3	0.24	32.1	14	12	0.9	17	67	9.9	197	69.3	44.9	24.4	1.8	23.3	7.3	16	9522	0.67	3.57	93	38.39	373.2	27.6
359	M	25	121	82	9	62.5	30.5	5.1	1.7	0.2	5.59	2.73	0.46	0.15	0.02	141	4.61	42.9	93.1	30.6	329	13	44.2	250	11	13.1	0.28	32.8	82	41	0.5	77	83	6.9	291	73.7	44	29.7	1.5	6.1	3.1	3	9294	0.4	3.67	69	53.19	449	24.6
360	M	17	115	74	7.4	67.3	25.6	5.7	1.3	0.1	4.98	1.9	0.42	0.1	0.01	146	4.65	42.4	91.2	31.4	344	13	42.7	253	11.7	14.4	0.3	37.7	6	11	1.8	10	66	4.2	288	63.5	45.3	18.2	2.5	5	3	2	6397	0.78	6.08	68	89.41	169.8	25.2
361	M	54	110	80	5.2	61.1	26.4	7.4	4.7	0.4	3.15	1.36	0.38	0.24	0.02	134	4.2	41.9	99.8	31.9	320	12.6	45.9	246	11.2	13	0.28	35.4	17	20	1.2	25	74	2.1	177	63.5	38.9	24.6	1.6	7.9	3.2	4.7	9252	0.83	5.4	76	71.05	426.2	25.2
362	F	64	110	80	10	80.9	8.8	4.9	5.2	0.2	8.1	0.88	0.49	0.52	0.02	131	4.14	40.9	98.8	31.6	320	12.4	44.8	528	10.3	11.8	0.54	26.8	25	16	0.6	31	75	0.9	99	55.5	30.6	24.9	1.2	6	3.5	2.5	4142	0.61	2.36	58	40.69	258.4	26.5
363	F	25	113	63	3.5	47.7	44.5	5.5	2.3	0	1.66	1.55	0.19	0.08	0	122	4.18	37.1	88.8	29.2	329	13.5	43.7	336	11.5	14.3	0.39	38.6	16	16	1	11	53	1	191	65.6	38.3	27.3	1.4	7	2.8	4.2	8193	0.32	2.52	46	54.78	384.1	27.4
364	F	71	110	80	8	59.3	32.4	5.4	2.6	0.3	4.73	2.58	0.43	0.21	0.02	110	3.76	34.9	92.8	29.3	315	14	47.7	370	10.3	11.6	0.38	26.9	13	21	1.6	13	152	2.8	120	58.9	34.3	24.6	1.7	4.1	2.7	1.4	4846	0.93	4.19	36	116.39	352.4	31
365	F	8	100	65	10	49.8	41.3	4.9	3.6	0.4	4.96	4.11	0.49	0.36	0.04	116	4.19	35.1	83.8	27.7	330	12.5	37.9	408	10.6	11.9	0.43	29.6	13	24	1.9	11	145	2.8	184	70.5	38.8	31.7	1.2	3.8	1.8	2	5995	0.5	2.78	39	71.28	276.5	23.3
366	F	24	132	78	8.7	55.3	36.8	5.4	2.3	0.2	4.83	3.21	0.47	0.2	0.02	154	5.26	44.7	85	29.3	345	12.2	37.4	238	10.9	13.2	0.26	33.1	35	30	0.9	62	81	6.1	234	77.1	47.6	29.5	1.6	11.3	4.7	6.6	9700	0.78	3.1	72	43.06	396.8	23.3
367	M	39	120	80	7.7	62.8	23.8	11.7	1.4	0.3	4.82	1.83	0.9	0.11	0.02	138	4.48	41.7	93.1	30.8	331	13.8	46.8	293	9.7	10.9	0.28	22.2	11	27	2.5	19	55	17.2	333	72.7	47.1	25.6	1.8	13.4	5.3	8.1	6624	1.05	5	71	70.42	330.2	29.4
368	F	67	121	61	8.4	56.8	31.2	8.6	3.3	0.1	4.78	2.62	0.72	0.28	0.01	130	4.11	39.9	97.1	31.6	326	14.5	51.1	280	10.2	11.2	0.28	25.4	13	16	1.2	17	96	15	169	63.5	39.5	24	1.7	8.2	3.5	4.7	5934	0.61	3.14	48	65.42	162.3	30
369	M	29	136	82	6	48	39	9.2	3.3	0.5	2.88	2.34	0.55	0.2	0.03	171	5.78	51.9	89.8	29.6	329	12.6	41.1	250	10.4	12.7	0.26	28.2	52	25	0.5	27	52	3.5	325	72.8	43.4	29.4	1.5	13.1	5.1	8	11201	0.53	5.13	71	72.25	450.3	24.5
370	M	21	130	92	9.4	62.9	25.2	8.6	2.9	0.4	5.9	2.36	0.81	0.27	0.04	147	4.35	44.8	103	33.8	328	13.3	50	300	10.9	12.7	0.33	32	14	18	1.3	20	81	1.2	220	65.4	41.2	24.2	1.7	18.1	5.4	12.7	7168	1.1	6.41	69	92.9	394	25.3
371	F	20	136	92	7.4	57.5	35.1	5.7	1.6	0.1	4.27	2.61	0.42	0.12	0.01	122	4.01	36.2	90.3	30.4	337	13	42.7	277	10.3	11.5	0.29	26.6	11	17	1.6	10	53	22.6	242	67.5	45	22.5	2	8	3.9	4.1	5448	0.39	2.72	56	48.57	316.2	27
372	F	66	112	85	6.3	62.8	26.9	8.1	1.6	0.3	3.99	1.87	0.58	0.4	0.62	159	4.14	48.4	102	33.8	329	12.3	46.1	257	10.7	12.7	0.27	30.2	13	20	1.5	21	57	0.9	291	65.7	46.6	19.1	2.4	13.5	4.7	8.8	9274	0.94	5.43	62	87.58	359.9	29.5
373	M	30	135	96	7.7	66.4	22.2	7.1	3.5	0.8	5.12	1.71	0.55	0.27	0.06	130	4.29	40.3	93.9	30.3	323	14	47.6	259	11.4	13.6	0.29	35.7	13	16	1.2	20	107	1.2	192	61.7	41.1	20.6	2	6.6	3.2	3.4	8160	0.93	2.49	54	46.11	298.1	24.4
374	M	48	108	94	40.8	92.8	4.6	1.5	1.1	0	37.86	1.87	0.63	0.44	0.01	132	5.15	41.1	79.8	25.6	321	16.8	49.2	515	9.1	9.8	0.47	18	8	17	2.1	16	91	NA	NA	70.2	22.6	47.6	0.5	19.6	7.8	11.8	4610	NA	6.33	109.5	57.81	322.2	21.8
375	M	69	110	80	12	73.9	17.6	7.4	1	0.1	8.89	2.11	0.89	0.12	0.01	133	4.67	40.1	85.9	28.5	332	13.7	42.9	337	9	9.6	0.3	15.9	11	14	1.3	10	85	2.1	161	67.2	37.9	29.3	1.3	10.4	3.8	6.6	6574	0.77	5.48	76	72.11	188	24
376	F	28	112	70	6.3	57.1	36.7	4.1	1.9	0.2	3.62	2.32	0.26	0.12	0.01	122	3.86	36.3	94	31.6	336	12.1	41	348	9.4	10.2	0.33	19	36	24	0.7	32	59	2.4	318	72.1	47.9	24.2	2	6	2.7	3.3	11988	0.39	3.79	42	90.24	345.1	26.5
377	M	39	125	87	7.8	67.6	26	5.8	0.9	0	5.28	2.03	0.43	0.07	0	153	5.37	45.4	84.5	28.5	337	13.9	42.1	181	12.2	15.1	0.28	42.2	57	35	0.6	109	53	4.6	315	71.3	16.9	24.4	1.9	12.6	6.3	6.3	9668	0.71	7.83	73	107.26	296.1	27.1
378	M	53	111	80	7.1	69.6	22.5	5.4	2.4	0.1	4.91	1.59	0.38	0.17	0.01	149	4.68	42.1	90	31.8	354	12.5	40.4	162	10.8	13.1	0.18	31.8	23	24	1	13	87	6.3	231	66.8	41.1	25.7	1.6	9.8	3.6	6.2	9830	0.52	6.71	61	110	233.9	25.4
379	F	15	102	78	6.8	59.4	32.5	7.1	0.7	0.3	4.02	2.2	0.48	0.05	0.02	117	4.13	36.3	87.9	28.3	322	13.9	44.7	313	11.1	12.2	0.35	32.6	15	15	1	9	43	2.8	187	61.7	41.1	202.6	2	11.3	4.9	6.4	4854	0.59	2.82	62	45.48	257.8	26.5
380	M	47	128	84	6.5	63.1	20.6	6.4	9.6	0.3	4.07	1.33	0.41	0.62	0.02	119	3.86	35.5	92	30.8	335	13.2	44.3	161	11.5	14.2	0.19	36.9	18	13	0.7	23	59	1.4	134	60.7	38.2	22.5	1.7	14.1	7	7.1	5076	0.86	2.34	62	37.74	250.7	23
381	M	40	114	74	6.4	51.2	38.5	2.8	7.5	0	3.29	2.47	0.18	0.48	0	157	5.03	44.4	88.3	31.2	354	14.6	46.5	279	11.1	13.7	0.31	33	38	27	0.7	29	102	5.8	283	72.9	47.6	25.3	1.9	7.7	2.8	4.9	11091	0.65	4.49	83	54.1	34.8	28.3
382	M	44	130	89	6.5	48.5	43.8	6.2	1.2	0.3	3.13	2.83	0.4	0.08	0.02	153	4.72	43.5	92.2	32.4	352	12.3	41.5	231	10.7	13.2	0.25	32.1	11	13	1.2	56	66	3	310	73.8	45.8	28	1.6	12.1	3.9	8.2	11706	0.33	4.89	81	60.37	386.3	33
383	M	10	118	84	5.7	54.7	36.4	7	1.4	0.5	3.13	2.08	0.4	0.08	0.03	130	4.47	37.3	83.4	29.1	349	12.9	38.8	251	10.6	12.6	0.27	29.7	15	21	1.4	10	90	6.4	225	62.3	42.9	19.4	2.2	5.6	2.7	2.9	7266	0.46	3.15	36	87.5	213	29.9
384	F	60	100	67	13.5	91.2	5.8	2.9	0	0.1	12.36	0.78	0.39	0	0.01	136	4.44	41.7	93.9	30.6	326	14.5	49.8	94	12	14.2	0.11	40.7	25	18	0.7	90	96	9.8	38	47.6	24.4	23.2	1.1	21.6	15	6.6	3796	0.93	11.28	45	315.78	282.2	27
385	M	22	119	76	9	66.3	25.2	6.1	2	0.4	5.95	2.26	0.55	0.28	0.04	117	3.59	35.9	100	32.6	326	13	47.6	253	12.3	15.3	0.31	43.6	18	20	1.1	15	47	1.7	224	66.7	47.3	19.4	2.4	5.4	3.2	2.2	6645	0.46	5.47	48	113.9	313.9	23.1
386	M	34	120	80	6.5	39.2	54.1	2.8	3.6	0.3	2.54	3.5	0.18	0.23	0.02	153	4.66	44.9	96.4	32.8	341	13.8	48.6	210	9.9	10.5	0.21	23.3	17	14	0.8	26	62	1	315	69.2	43.6	25.6	1.7	6.8	2.9	3.9	10197	0.58	3.8	87	43.68	374.4	26.8
387	M	47	144	93	4.9	38.7	52.4	7.2	2.5	0.2	1.89	2.51	0.35	0.12	0.01	147	4.27	41.3	96.7	34.4	356	15.8	56.5	90	12	16.9	0.11	43.7	58	56	1	188	199	44.6	101	64	30.9	33.1	0.9	43.8	27.3	16.5	3717	0.78	3.72	49	75.92	203.8	21.4
388	F	46	137	90	8	72.3	19.2	6.5	1.9	0.1	5.82	1.54	0.52	0.15	0.01	131	4.33	40.3	93.1	30.3	325	13.8	47	326	10.9	12	0.36	32	25	20	0.8	22	73	2.6	182	70.4	36.1	34.3	1.1	4.7	2.5	2.2	8789	0.59	2.58	51	50.59	298	26.3
389	F	21	115	77	4.9	37.5	56.4	5.3	0.8	0	1.85	2.78	0.26	0.04	0	142	4.71	41.7	88.5	30.1	341	13.4	43.7	213	10.6	12	0.23	30.3	5	13	2.6	7	39	6	216	76.1	48.1	28	1.7	6.4	2.7	3.7	7195	0.71	2.21	69	32.03	275.1	25
390	M	83	94	66	5.5	39.2	53.7	5.1	1.5	0.5	2.15	2.95	0.28	0.08	0.03	139	4.78	41.5	86.8	29.1	335	12.6	40.2	303	10.3	11.6	0.31	27.2	37	16	0.4	18	99	5.6	339	65	44.4	20.6	2.2	8.7	4.2	4.5	7518	0.59	5.75	45	127.78	215.5	26.5
391	M	42	110	80	13.1	66.6	20.9	6.6	5.4	0.5	8.72	2.74	0.86	0.7	0.06	150	4.58	43.7	95.4	32.8	343	12.2	42.2	257	9.6	10	0.25	20.4	17	16	0.9	34	68	4.5	138	65.6	36.2	29.4	1.2	8	3.7	4.3	5658	0.87	2.55	75	34	333.9	28.3
392	F	20	123	84	7.5	54.6	35.3	6.5	3.5	0.1	4.1	2.65	0.49	0.26	0.01	138	4.1	41.2	100.5	33.7	335	13.8	50.6	318	10.1	11.7	0.32	25.1	13	14	1.1	15	89	4.3	137	66.4	42.4	24	1.8	4.4	2.4	2	6709	0.93	2.3	49	46.94	454.2	22.6
393	F	28	120	78	6.4	57.2	31.9	6.4	4.2	0.3	3.63	2.03	0.41	0.27	0.02	119	4.04	36.4	90.1	29.5	327	14.7	48.6	204	11.9	13.9	0.24	38.9	7	14	2	10	76	4.3	178	70.3	40.7	29.6	1.4	5.5	2.9	2.6	7554	0.46	5.56	46	120.87	180.6	26.4
394	M	64	131	89	7.3	66.7	22.4	7.7	3.1	0.1	4.88	1.64	0.56	0.23	0.01	160	5.02	46	91.6	31.9	348	14.3	47.9	221	10.4	11.6	0.23	28.3	15	21	1.4	29	54	15.1	175	76	47.4	28.6	1.7	16.3	5.5	10.8	10291	1.34	7.44	74	100.54	531.1	26.1
395	M	28	120	80	4.8	51.7	29.1	15.9	3.1	0.2	2.5	1.41	0.77	0.15	0.01	140	4.5	41.6	92.4	31.1	337	13.2	44.8	187	10.6	13.3	0.2	31.6	43	26	0.6	24	54	2.5	170	62.9	41.3	21.6	1.9	5.5	2.2	3.3	7687	0.4	3.66	70	52.29	216.3	27.2
396	F	20	101	68	6.1	50.9	38.3	8.6	2	0.2	3.08	2.32	0.52	0.12	0.01	123	4.1	36.5	89	30	337	11.8	38.1	330	9.8	11.1	0.32	22.9	7	14	2	8	59	4.3	133	71.7	44.2	27.5	1.6	6.3	2.2	4.1	7765	0.88	4.61	67	68.81	260.8	27.5
397	F	20	102	70	4.5	53.9	36.9	7	2	0.2	2.4	1.64	0.31	0.09	0.01	111	3.8	33.5	88.2	29.2	331	14.4	46.6	260	9.5	10.5	0.25	20.2	4	12	3	4	55	1.1	153	62.8	38.5	24.3	1.6	8.8	4.6	4.2	5767	0.58	2.37	51	46.47	294.6	25.1
398	M	45	109	59	7.3	44.3	45.5	7.7	2.3	0.2	3.2	3.3	0.6	0.2	0	146	4.37	43	98.4	33.3	338	13.4	NA	123	9.6	17.1	0.118	NA	11	13	1.2	25	102	1.8	235	65.8	40.8	25	1.6	11.2	3.2	8	7783	0.68	6.06	92	65.87	439.7	26
399	M	41	120	82	3.2	56.9	31.1	11.4	0.6	0	1.79	0.98	0.36	0.02	0	111	3.03	33.8	111.6	36.6	328	13.8	56	21	13.7	14.9	0.03	50.9	18	18	1	22	96	1.9	237	59.3	39	20.3	1.9	10.6	3.4	7.2	6634	0.61	4.42	88	50.23	298.3	26.6
400	F	6	78	50	5.2	22.4	70.5	3.8	3.1	0.2	1.17	3.68	0.2	0.16	0.01	131	4.85	37.8	77.92	27	347	13.1	37.1	252	10	10.8	0.25	24.2	9	21	2.3	12	173	7.5	132	65.5	45.4	20.1	2.3	5.2	1.5	3.7	7005	0.49	4.87	35	139.12	171.8	30.1
401	M	48	100	74	NA	NA	NA	NA	NA	NA	NA	NA	NA	NA	NA	NA	NA	NA	NA	NA	NA	NA	NA	NA	NA	NA	NA	NA	33	14	0.4	140	70	2	374	65.2	40.3	24.9	1.6	31.1	9.6	21.5	7478	1.58	8.23	64	128.59	323.2	27.1
402	M	16	115	85	6.5	47.2	44	3.7	4.9	0.2	3.05	2.85	0.24	0.32	0.01	152	5.27	45.2	85.8	28.8	336	13.2	41.3	238	11.6	13.8	0.28	38.3	7	13	1.9	10	86	1.4	243	69.9	46.8	23.1	2	5.1	2.4	2.7	7371	0.75	5.74	86	66.74	597.3	26
403	F	57	110	82	8.4	64.7	24.3	9	1.5	0.5	5.45	2.05	0.76	0.13	0.04	127	4.25	38.6	90.8	29.9	329	14.2	47.2	245	10.9	12.2	0.27	31.5	10	20	2	22	115	3.2	141	71.1	40.8	30.3	1.4	4.5	2.8	1.7	6327	0.6	3.3	48	68.75	176.2	23.7
404	F	26	110	80	4.5	52	37.8	6	4	0.2	2.34	1.7	0.27	0.18	0.01	130	4.14	40.4	97.6	31.4	322	13.8	49.6	247	10.5	12.7	0.26	28.8	8	14	1.8	8	38	1.8	208	70.5	45.1	25.4	1.8	9.9	3	6.9	6102	0.85	3.34	54	61.85	199.4	25.3
405	M	58	119	88	6	48.1	37.3	11.8	2.5	0.3	2.9	2.25	0.71	0.15	0.02	147	4.88	43.7	89.5	30.1	336	13.3	43.2	228	10.6	12.7	0.24	29.8	31	25	0.8	27	92	4.2	244	67.4	45.6	21.8	2.1	5.1	2.1	3	9097	1.07	7.22	113	63.89	355.5	28.4
406	F	56	150	90	4.9	39.5	48.7	5.5	5.7	0.6	1.95	2.4	0.27	0.28	0.03	130	3.99	37.6	94.2	32.6	346	12.9	44.5	227	8.4	8.3	0.19	11	78	56	0.7	94	80	9	249	72.4	42.8	29.6	1.5	8	3.3	4.7	10305	0.6	3.54	57	62.11	403.3	26.8
407	M	18	112	79	6.6	71	19.5	8.4	1.1	0	4.68	1.28	0.55	0.07	0	164	5.61	49.5	88.2	29.2	331	13.2	42.8	186	10.8	13.2	0.2	32.1	20	20	1	22	52	2.6	283	74.4	47	27.4	1.7	17.6	5.1	12.5	8907	0.47	4.23	66	64.09	258.5	30.8
408	M	38	125	82	10.7	65.1	23.2	6	5.5	0.2	6.97	2.49	0.64	0.59	0.02	167	5.2	49.2	94.6	32.1	339	14.3	49.1	291	10	10.8	0.29	23.7	32	22	0.7	38	112	3	312	71.1	46.5	24.6	1.9	7.8	3.3	4.5	10097	0.53	4.1	66	62.12	278	24.1
409	M	22	121	81	6.3	29.1	63	6.7	1	0.2	1.82	3.94	0.42	0.06	0.01	168	5.14	47.7	92.8	32.7	352	12.3	41.3	213	10.8	13	0.23	31.1	23	18	0.8	46	78	10.8	355	72.9	50.7	22.2	2.3	9.8	4.6	5.2	9753	0.72	5.21	77	67.66	319.6	26.4
410	M	56	120	80	NA	NA	NA	NA	NA	NA	NA	NA	NA	NA	NA	NA	NA	NA	NA	NA	NA	NA	NA	NA	NA	NA	NA	NA	10	16	1.6	33	41	1.2	455	74.6	46.4	28.2	1.7	9.6	3.2	6.4	11663	3.16	2.83	382	54.53	667.2	23.5
411	F	28	110	80	21.9	89.6	5.1	4.5	0.8	0	19.62	1.12	0.98	0.17	0.01	119	3.71	37.2	100.3	32.1	320	13.5	49.5	275	11.2	13.1	0.31	35.4	10	10	1	12	64	1.2	146	62.1	38.7	23.4	1.7	3.1	2.6	0.5	3736	0.49	2.22	38	58.42	292.5	27
412	F	11	92	60	5.6	40.3	49.5	6.8	3	0.4	2.26	2.77	0.38	0.17	0.02	142	4.88	43.5	89.1	29.1	326	14.2	46.5	238	11	13	0.26	32.2	14	18	1.3	9	188	1.4	239	65.4	45.3	20.1	2.3	11.2	4	7.2	8859	1.01	3.42	43	79.53	249.6	25.5
413	M	54	110	90	6.7	64.7	16.6	5.8	12.8	0.1	4.35	1.12	0.39	0.86	0.01	140	4.26	42.4	99.5	32.9	330	12.3	44.6	232	11.4	13.5	0.26	36.1	21	22	1.1	21	60	7	202	62.3	35.2	27.1	1.3	7.5	2.9	4.6	6621	0.55	6.64	78	85.13	430.2	25.6
414	M	82	131	87	5.3	50.6	18.7	8.7	21.6	0.4	2.68	0.99	0.46	1.14	0.02	137	4.37	42.1	96.3	31.4	325	13.9	49.4	196	9.9	11.1	0.19	23.4	16	27	1.7	13	82	7.3	205	57.3	40.4	17.1	2.4	13.4	6	7.4	5961	0.57	5.17	72	71.81	282.5	28.5
415	M	45	110	80	7.4	73.1	25.7	1.1	0	0.1	5.37	1.89	0.08	0	0.01	137	4.35	41.1	94.5	31.5	333	12.8	43.8	375	10.2	11.6	0.38	26.7	25	24	1	25	68	5.6	192	75.9	39.4	36.5	1.1	10.9	4	6.9	7459	0.67	2.18	51	42.75	418.9	22.3
416	M	24	130	85	11.1	56	37.4	5.5	0.9	0.2	6.23	4.16	0.61	0.1	0.02	143	4.61	43.8	95	31	326	13.2	45.3	341	10.6	12.4	0.33	29.2	48	23	0.5	67	52	2	295	65.3	42.4	22.9	1.9	10.1	3.4	6.7	10416	0.66	4.61	72	64.03	415.7	23.7
417	M	46	117	83	8.3	73.2	16.2	6.8	3.7	0.1	6.07	1.34	0.56	0.31	0.01	139	4.6	42.9	93.3	30.2	324	13.9	47.3	176	11.2	13.3	0.2	35.1	22	13	0.6	26	60	0.9	182	73	43.4	29.6	1.5	29.3	6.6	22	6577	1.23	3.94	98	40.2	752.5	21.6
418	F	43	112	75	6	55.3	32.3	3.5	8.5	0.5	3.31	1.93	0.21	0.51	0.03	133	4.28	41.4	96	31.1	324	14.3	48.5	329	9	9.5	0.3	15.3	18	16	0.9	15	63	5.3	267	60.8	43.1	17.7	2.4	6	2.7	3.3	6404	0.67	3.96	51	77.65	272.9	30.9
419	F	32	109	80	5.2	39.4	43	15.7	1.3	0.6	2.06	2.25	0.82	0.07	0.03	118	3.66	35.5	97	32.2	332	14.5	50.7	368	10.1	10.8	0.37	24.2	22	31	1.4	9	136	7.1	103	62.4	35.1	27.3	1.3	8	3.7	4.3	9197	0.6	3.35	37	90.54	243.3	29
420	F	35	128	87	5.2	59.3	24.0	7.0	9.5	0.2	3.06	1.24	0.36	0.49	0.01	124	3.91	36.8	94.1	31.7	337	12.7	43.5	212	9.8	10.9	0.21	22.6	23	20	0.9	14	45	2.1	182	59.4	41.0	18.4	2.2	6.1	3.3	2.8	6070	0.38	3.43	48	71.46	201.5	27.5
421	M	54	136	98	2.1	47.6	46.7	1.4	4.3	0	1	0.98	0.03	0.09	0	103	3.18	29.6	93.1	32.4	348	13.8	46.7	54	11.2	13.5	0.06	33	19	16	0.8	55	72	1.9	137	63.2	35.2	28	1.3	13.8	6.7	7.1	3163	0.58	6.59	82	80.37	283.7	28.6
422	M	49	110	80	10.7	66.2	21	6	6.5	0.3	7.1	2.25	0.64	0.7	0.03	150	5.17	46.8	90.5	29	321	14.1	46.4	290	11.8	15.4	0.34	40.3	27	22	0.8	24	78	2.7	265	63.4	39.2	24.2	1.6	7	2.9	4.1	8477	0.58	4.2	93	45.16	411.9	27.9
423	M	68	136	71	8.2	66.9	22.6	5.4	4.9	0.2	5.47	1.85	0.44	0.4	0.02	149	4.43	43.8	98.9	33.6	340	13.5	47.8	176	11	12.9	0.19	33.3	13	17	1.3	138	179	4.2	260	69.8	40.9	28.9	1.4	10.5	4.1	6.4	7559	0.91	3.97	58	68.45	283.9	24.3
424	M	18	126	73	8.7	52.8	42.4	3.7	1	0.1	4.57	3.68	0.32	0.09	0.01	167	5.27	47.3	89.8	31.7	353	12.5	40.9	252	10.2	11.9	0.26	25.9	9	13	1.4	17	94	3.8	317	76.3	48.5	27.8	1.7	7.8	3.4	4.4	7680	0.69	3.5	79	44.3	287.4	26.5
425	M	10	103	65	7.1	46.3	43.6	7	2.5	0.6	3.3	3.11	0.5	0.18	0.04	127	4.54	37.9	83.5	28	335	12.9	39.1	273	9.3	10.3	0.25	18.3	NA	NA	NA	NA	NA	NA	NA	NA	NA	NA	NA	NA	NA	NA	NA	NA	NA	NA	NA	NA	NA
426	F	37	134	96	8.2	63.8	30.1	4.9	1.1	0.1	5.2	2.46	0.4	0.09	0.01	120	4.52	36.7	81.2	26.5	327	14.5	42.9	352	9.5	10.2	0.33	20	9	14	1.6	22	45	2.1	265	70.3	45	25.3	1.8	7.2	2.9	4.3	7471	0.55	2.69	66	40.76	326.3	24.3
427	F	18	124	83	6.7	50.2	42.3	6.8	0.6	0.1	3.37	2.85	0.46	0.04	0.01	134	4.46	39.9	89.5	30	336	12.6	40.9	288	12.1	15.5	0.35	42.2	312	146	0.5	69	60	4.6	255	74	43.5	32.5	1.4	8.4	3.5	4.9	8404	0.49	4.08	56	72.86	355.5	21
428	M	40	145	94	6.3	54.2	37.5	4	4	0.3	3.41	2.36	0.25	0.25	0.02	166	5.18	48.2	93.1	32	344	12.1	40.7	191	10.4	12.5	0.2	28.1	29	20	0.7	40	90	0.9	370	74.3	48.8	25.5	1.9	10.4	3.7	6.7	9659	0.43	5.39	67	80.45	329.6	30.5
429	M	39	178	121	8.9	65.4	25.7	5.6	3.3	0.1	5.81	2.28	0.49	0.29	0.01	175	8.59	49.6	88.7	31.3	353	12.1	38.5	149	11	13.8	0.18	34.2	21	25	1.2	21	94	4.5	289	78.1	52	26.1	2	16.1	4.8	11.3	10719	0.95	4.11	95	44.19	306.1	28.9
430	F	88	110	80	5.4	63.1	29.2	5.5	1.8	0.4	3.43	1.59	0.3	0.1	0.02	110	3.55	34.8	98	31	316	12.9	46.3	278	9.7	10.2	0.27	21	10	20	2	23	77	10.5	188	70.8	39.4	31.4	1.3	10.4	3.7	6.7	6158	1.05	7.16	84	85.24	310.6	24.5
431	F	18	111	80	7	67.4	24	5.6	3	0	4.72	1.68	0.39	0.21	0	128	4.49	39.8	88.6	28.5	322	12.8	41	261	10.8	12.2	0.28	30.4	6	12	2	10	73	3.1	163	66.1	42.3	23.8	1.8	9.6	4.7	4.9	6336	0.49	3.29	53	62.08	305.9	27.6
432	M	62	157	97	7.1	67	23.1	6.2	3.4	0.3	4.76	1.64	0.44	0.24	0.02	164	4.93	48	97.4	33.3	342	13.8	49.3	249	10.5	11.7	0.26	28.1	19	15	0.8	45	65	1.4	226	72.1	45.1	27	1.7	10.4	4.5	5.9	9016	0.87	6	78	76.92	308.7	23.6
433	F	33	136	102	8.5	52.5	32.3	6	8.6	0.6	4.43	2.73	0.51	0.73	0.05	129	4.29	39.9	93	30.1	323	12.8	43.8	342	10.6	12.1	0.36	29.4	29	22	0.8	17	88	3.3	222	72.9	45.3	27.6	1.6	7.8	2.5	5.3	7662	0.83	6.54	70	93.43	217.2	25.7
434	M	62	123	93	6.4	61.9	28.8	6.5	2.4	0.4	4	1.8	0.4	0.2	0	141	4.18	43.3	103.6	33.8	327	NA	13.8	155	8.5	17	0.131	NA	21	33	1.6	31	78	6.7	217	78.6	45.9	32.7	1.4	14.3	3.5	10.8	8139	0.93	8.58	87	98.62	419.5	24.4
435	M	8	124	76	11.7	56.1	34.3	6.5	1.4	1.5	6.58	4.04	0.76	0.16	0.18	137	5.28	43.5	82.4	26.6	316	11	NA	532	6.7	9.8	0.3	NA	27	23	0.9	38	317	5.4	210	78.5	47.2	31.3	1.5	5.6	2.5	3.1	1.163	0.75	4.26	39	109.23	334.3	21.8
436	F	16	91	54	6.8	51.5	35.7	4.9	7.8	0.1	3.48	2.41	0.33	0.53	0.01	125	3.95	38.1	96.5	31.6	328	12.7	44.9	281	11.6	14	0.33	40	5	15	3	12	77	4.6	178	64	38.5	25.5	1.5	6.5	3.5	3	5415	0.66	1.66	58	28.62	219.2	26.9
437	M	46	108	76	6.9	63.9	26.4	6.3	3.4	0	4.39	1.81	0.43	0.23	0	147	4.99	44.8	89.8	29.5	328	13.7	44.7	245	10.6	12.3	0.26	30.2	40	25	0.6	42	62	2	263	69	40.9	28.1	1.5	8.4	3.3	5.1	7178	0.65	4.91	73	67.26	321.7	25.7
438	F	37	113	82	9.1	68.3	25.5	5.1	1.1	0	6.18	2.31	0.46	0.1	0	104	4.11	33.7	82	25.3	309	15	44.8	343	10.4	12.1	0.36	27.8	15	14	0.9	23	68	1.4	87	72.9	34.2	38.7	0.9	10.4	4.3	6.1	6170	0.62	3.13	45	69.56	222.1	24.4
439	M	78	110	80	7.9	56.4	32.8	5.8	4.7	0.3	4.45	2.59	0.46	0.37	0.02	147	4.69	43.8	93.4	31.3	336	13.5	46.1	221	11.7	13.9	0.26	39.4	20	21	1.1	77	73	4.9	271	76.6	43.1	33.5	1.3	14.5	5.2	9.3	8490	0.84	5.39	103	52.33	327.3	28.1
440	M	24	120	80	6	60.6	27.1	10.4	1.7	0.2	3.62	1.62	0.62	0.1	0.01	159	5.34	47.2	88.4	29.8	337	13.2	42.4	180	10.7	14	0.19	37.9	10	16	1.6	25	75	4.9	246	72.9	50.2	22.7	2.2	12.6	3.4	9.2	10415	0.73	4.09	74	55.27	355.6	26.8
441	F	49	94	62	5.8	59	32.3	6.4	2.1	0.2	3.41	1.8	0.37	0.12	0.01	134	4.19	40.6	87.4	32.4	328	12.5	44.6	251	10.1	11.1	0.236	24.7	16	19	1.3	11	54	9.7	186	65.4	52	22.4	1.9	4.6	1.8	2.8	7859	0.6	3.66	58	62.03	263.6	27.9
442	M	56	144	87	9.5	60	29.9	6.1	3.7	0.3	5.66	2.83	0.58	0.35	0.03	148	4.79	44.2	92.3	30.9	335	13.9	46.7	330	10.6	13	0.35	29.4	12	17	1.4	37	97	4.7	209	72.1	42.9	29.2	1.5	5.7	2.7	3	9668	1.32	6.15	75	82	255.1	27.7
443	F	44	94	33	6.6	58.5	29.8	7.4	4.1	0.2	3.86	1.97	0.49	0.27	0.01	120	3.75	37.2	99.2	32	323	12.9	47.2	197	11.3	13.8	0.22	35.8	32	19	0.6	19	62	1.8	183	62.6	38.4	24.2	1.6	10.6	2.8	7.8	5343	0.9	4.07	48	84.79	240.3	24
444	M	25	132	90	10.6	63.6	26.9	6.6	2.5	0.4	6.74	2.85	0.7	0.27	0.04	153	4.98	45.3	91	30.7	338	12.8	42.5	261	10.9	13.3	0.28	33.3	40	42	1.1	18	64	11.3	249	69.8	44.7	25.1	1.8	9.5	3.5	6	7557	0.76	4.52	74	61.08	321.1	28.3
445	F	21	120	80	5.6	50.1	41.3	7	1.4	0.2	2.8	2.31	0.39	0.08	0.01	132	4.12	51	99.5	32.2	322	13.6	49.4	223	10.7	12.3	0.24	30	6	12	2	10	50	2.9	217	70.1	44.1	24.2	1.7	13.7	4.5	9.2	7205	0.49	2.38	67	35.52	254.4	26.7
446	M	41	142	92	6.3	62.7	28	6.4	2.7	0.2	3.93	1.75	0.4	0.17	0.01	127	3.91	37.8	96.7	32.5	336	15	53.4	176	12.4	15.5	0.22	43.9	74	41	0.6	197	70	6.4	171	60.7	38.3	22.4	1.7	10.8	5.9	4.9	6228	0.65	3.26	63	51.75	262.6	27.6
447	M	33	120	86	5.9	61.4	34.6	3.5	0.5	0	3.63	2.05	0.21	0.03	0	150	4.98	43.8	88	30.1	342	12.9	41.2	149	12.3	16.4	0.18	43.3	18	16	0.9	21	80	1.7	266	70.2	48.2	22	2.2	12.3	5.8	6.5	11330	0.67	2.5	69	36.23	304	26.9
448	M	7	120	62	8.3	46.8	43.8	6.5	2.7	0.2	3.86	3.62	0.54	0.22	0.02	125	4.17	37.1	89	30	337	12.9	41.4	363	9	9.4	0.33	15.2	15	20	1.3	14	204	3.9	201	63.4	42.2	21.2	2	4	2	2	9600	0.72	4.58	29	157.93	230.5	22.6
449	F	23	107	72	6.7	38.3	49.6	11	1	0.1	2.56	3.33	0.74	0.07	0.01	97	4.27	32.2	75.4	22.7	301	19.3	53	339	10.9	13.3	0.37	32.4	7	12	1.7	8	51	2.3	258	64.9	41.7	23.5	1.8	7.4	3.6	3.8	5764	0.42	4.05	66	61.36	173.6	26.9
450	F	25	110	80	5.8	72.1	19.1	6.9	1.7	0.2	4.2	1.11	0.4	0.1	0.01	118	3.71	34.8	93.8	31.8	339	13.4	46.1	191	11.9	14.4	0.23	40.2	34	42	1.2	34	76	3.9	194	68.1	40.4	27.7	1.5	3.9	2.2	1.7	4757	0.83	5.36	50	107.2	212.3	24.4
451	F	6	92	53	7.3	40.9	52	5.4	1.6	0.1	2.99	3.82	0.4	0.12	0.01	124	4.32	36.6	84.7	28.7	339	12.7	38.9	315	10.2	11.2	0.32	26.4	NA	NA	NA	NA	NA	NA	NA	NA	NA	NA	NA	NA	NA	NA	NA	NA	NA	NA	NA	NA	NA
452	M	36	112	80	6.2	58.6	34.1	6	1.1	0.2	3.64	2.12	0.37	0.07	0.01	162	5.24	48.1	91.8	30.9	337	12.5	42.1	258	11.1	13.3	0.29	34.3	37	22	0.6	39	95	2.2	276	73.6	43.9	29.7	1.5	13.2	4.9	8.3	9250	0.78	3	89	33.71	323.9	25.1
453	F	20	102	70	5.6	55.9	34.4	8.3	0.9	0.5	3.11	1.91	0.46	0.05	0.03	132	3.67	41	87.8	23.3	322	13.5	43.1	193	10.7	12.8	0.21	30.1	14	14	1	14	78	5.9	235	76.1	45.8	30.3	1.5	5.2	2.1	3.1	8689	0.57	4.81	71	67.75	302.2	25.7
454	F	25	120	65	6.8	49	42.8	5.4	2.2	0.6	3.33	2.91	0.37	0.15	0.04	119	3.87	37.4	96.6	30.7	318	13.4	46.6	260	11.4	14.4	0.3	37.2	37	29	0.8	69	86	3.4	211	71.6	43.7	27.9	1.6	9	2.9	6.1	8289	0.59	4.85	62	78.23	304.1	27.3
455	F	54	117	81	6.8	67.6	26.1	4.4	1.6	0.3	4.58	1.77	0.3	0.11	0.02	136	4.07	39.9	98	33.4	341	12.2	43.5	308	10.4	11.6	0.32	27.5	20	15	0.8	14	61	6.2	274	73.2	43.2	30	1.4	14.7	4.7	10	10351	0.62	4.59	66	69.55	302.7	28
456	M	8	101	58	5.7	40.5	51.5	4.4	3.2	0.4	2.29	2.91	0.25	0.18	0.02	133	4.62	39.9	86.4	28.8	333	12.7	39.8	231	10.9	12.9	0.25	32.2	12	23	1.9	11	175	4.4	225	65.7	43	22.7	1.9	7.2	2	5.2	7380	0.51	3.31	36	91.94	189.2	23.9
457	F	23	107	73	5	53.6	38.4	6	1.8	0.2	2.66	1.91	0.3	0.09	0.01	107	3.53	32.5	92.1	30.3	329	14	46.9	273	10.4	11.2	0.28	25.9	28	29	1	12	38	1.4	220	69	43	26	1.7	10.4	3.5	6.9	7549	0.57	4.07	62	65.65	217.2	27
458	F	28	140	80	7.2	43.2	49.1	6.2	1.4	0.1	3.12	3.55	0.45	0.1	0.01	138	4.78	42.3	88.5	28.9	326	13	42	309	10.5	12.5	0.32	29.9	19	18	0.9	15	63	2.8	222	76.9	44.8	32.1	1.4	12.3	4.3	8	7621	0.43	2.82	66	42.13	265	27.8
459	F	9	97	69	6.8	54.3	38.9	4.8	1.6	0.4	3.71	2.66	0.33	0.11	0.03	119	3.82	34.5	90.3	31.2	345	12	39	290	9.5	9.9	0.28	19.5	11	22	2	5	166	1.1	213	62.8	40.6	22.2	1.8	2.2	1.6	0.6	6227	0.35	4.58	34	134.71	192.1	25.2
460	F	21	153	109	6.2	52.2	38.4	5.5	3.7	0.2	3.23	2.38	0.34	0.23	0.01	148	4.52	43.1	95.4	32.7	343	12.6	43	228	9.9	11.4	0.23	23.9	14	16	1.1	20	66	4.3	234	73.3	46.3	27	1.7	7.7	3	4.7	11296	0.5	3.08	51	60.39	309.9	24
461	M	16	125	80	5.6	51.1	43.7	3.9	1.3	0	2.85	2.44	0.22	0.07	0	149	4.95	42.9	96.7	30.1	347	12.7	40.3	228	11.5	14.5	0.26	36.7	65	35	0.5	40	112	3.4	268	69.8	48.2	21.6	2.2	3	2.1	0.9	10028	0.5	5.71	61	93.61	485.8	30.2
462	F	27	90	60	6.2	64.6	28.2	4.7	2.3	0.2	3.98	1.74	0.29	0.14	0.01	120	3.9	36.5	93.6	30.8	329	13	44.4	273	10.8	12.3	0.3	30.8	8	13	1.6	16	50	1	192	65.6	42.3	23.3	1.8	6.3	2.9	3.4	7594	0.4	5.27	45	117.11	273.7	24.4
463	F	27	110	80	7.2	60.4	29.3	9.6	0.6	0.1	4.34	2.11	0.69	0.04	0.01	159	4.97	47	94.6	32	338	12.7	43.6	181	12.4	17	0.22	44.6	17	23	1.4	11	101	7.8	280	70.3	44.2	26.1	1.7	1.9	4.2	7.7	9369	0.52	3.85	74	52.03	437.4	27.5
464	M	18	125	72	6.3	53.1	37.1	7	2.6	0.2	3.33	2.32	0.44	0.16	0.01	156	5.06	47.2	93.3	30.8	331	12.7	43.6	199	10.6	13	0.21	30.8	9	13	1.4	15	70	1.9	285	71.3	43.9	27.4	1.6	19	7	12	6363	0.7	4.26	76	56.05	409.9	28.1
465	F	23	116	75	8	41.6	50.9	4.7	2.7	0.1	3.32	4.08	0.38	0.22	0.01	142	4.64	43.8	94.4	30.6	324	13.1	45.1	322	9.5	10.1	0.31	19.4	13	17	1.3	18	54	2.2	413	67.5	45.3	22.2	2	7.8	4.1	3.7	6882	0.5	2.46	54	45.56	296.9	24.8
466	F	24	106	66	5.4	44.6	44.1	7.9	3	0.4	2.42	2.39	0.43	0.16	0.02	119	3.9	36.8	94.4	30.5	323	14.6	50	304	9.6	10.5	0.29	20.4	7	12	1.7	13	44	2.8	247	65.5	40.5	25	1.6	2.7	1.5	1.2	8481	0.43	2.71	50	54.2	150	26
[truncated: 33 more columns]
