# Supplementary material for: Predicting psoriasis using routine laboratory tests with random forest
Source: PLoS One. 2021 Oct 19;16(10):e0258768. doi: 10.1371/journal.pone.0258768 (PMC8525763; doi:10.1371/journal.pone.0258768)
Supplement: S3 File — (XLSX) [file pone.0258768.s003.xlsx]

## Sheet: 520 controls
Control ID	Gender	Age	Systolic blood pressure	Diastolic blood pressure	White blood cell count(WBC)（10^9/L）（4.0-10.0）	Neutrophil ratio(NEUT%)（%）（50.0-70.0）	Lymphocyte ratio(LYMPH%)（%）（20.0-40.0）	Monocyte ratio(cytes%)(MONO%)（%）（3.0-8.0）	Eosinophil ratio(EO)（%）（0.5-5.0）	Basophil ratio (BASO%)（%）（0.0-1.0）	Neutrophil count(NEUT#)（10^9/L）(2.00-7.00)	Lymphocyte count(LYMPH#)（10^9/L）(0.70-4.00)	Monocyte count(MONO#)（10^9/L）(0.12-0.80)	Eosinophil count(EO#)（10^9/L）(0.02-0.50)	Basophil cout(BASO#)（10^9/L）（0.00-0.100)	hemoglobin(HGB)（g/L）（110-160）	Red blood cell count(RBC)（10^12/L）（3.505.50）	Hematocrit(HCT)(%)（37.0-50.0）	Mean corpuscular volume(MCV)(fl)（80.0-100.0）	Mean corpuscular hemoglobin(MCH)(pg)927.0-34.0）	Mean corpuscular hemoglobin concentration (MCHC)（g/L）(320-360)	Coefficient variation of red blood cell volume distribution width(RDW-CV)(%)(11.5-14.5)	Standard deviation in red cell distribution width(RDW-SD)(fl)	Platelet count(PLT)(10^9/L)	Mean platelet volume(MPV)（10^9/L）(100-300)	Platelet distribution width(PDW)(%)(15.0-17.0)	Thrombocytocrit(PCT)(%)(0.108-0.282)	Platelet larger cell ratio(P-LCR)(%)(13-43)	alanine amiotransferase(ALT)(U/L)(0-40)	aspartate aminotransferase(AST)(U/L)(0-40)	AST/ALT(A/A)	γ-glutamyl transpeptadase(GGT)(U/L)(0-60)	alkaline phosphatase(ALP)(U/L)(35-150)	total biliary acid(TBA)(umol/L)(0-10.0)	Pre albumin(PA)(mg/L)(170-420)	total protein(TP)(g/L)60.0-85.0)	albumin(ALB)(g/L)(35.0-55.0)	globulin (GLO)(g/L)	Albumin / globulin(A/G)	total bilirubin(TBIL)(umol/L)(1.6-20.6)	direct bilirubin(DBIL)(umol/L)(0.0-6.5)	Indirect bilirubin(IDBIL)(umol/L)	cholinesterase(CHE)(U/L)(5400-15000)	Cystatin -C(Cys-C)(mg/L)(0-1.02)	urea(Urea)(mmol/L)(2.3-7.2)	creatinine(Crea)(umol/L)(44.0-110.0)	Urea/Crea(U/C)	uric acid(UA)(umol/L)(150-440)	bicarbonate(HCO3)(mmol/L)(22.0-31.0)
1	M	17	121	87	7.8	61.7	30.6	5.6	1.8	0.3	4.82	2.39	0.44	0.14	0.02	141	4.66	41.8	89.7	30.3	337	12.9	42.1	274	10.2	12.1	0.28	26.3	6	12	2	10	85	2.2	167	67.4	40.8	26.6	1.5	12.5	4.1	8.4	7809	0.6	4.86	84	57.86	312.5	27
2	F	27	104	63	6.5	63.3	29.5	4.2	2.1	0.9	4.1	1.9	0.3	0.1	0.1	129	4.44	38.5	86.7	29.1	336	13.6	NA	272	7.9	16	0.214	NA	19	16	0.8	17	61	1	341	79.7	47.9	31.8	1.5	8.5	3.4	5.1	6882	0.28	3.96	63	62.86	291	27.4
3	F	63	160	102	5.6	61.3	33.9	3	1.8	0	3.45	1.91	0.17	0.1	0	137	4.45	40.6	91.2	30.8	337	11.5	38.9	220	11	13.7	0.24	34.1	5	15	3	25	96	NA	NA	76	41.6	34.4	1.2	12.2	4	8.2	8991	NA	7.11	76.4	93.06	456.4	27
4	M	51	130	80	7.1	53.9	37.6	8	0.4	0.1	3.83	2.68	0.57	0.03	0.01	165	4.98	48.6	97.6	33.1	340	12.7	45	157	11.1	14	0.17	34.5	51	26	0.5	17	104	11.2	272	69.4	47.7	21.7	2.2	12.8	4.8	8	10491	0.52	6.69	69	96.96	339.1	25.5
5	M	31	129	83	6.6	60.7	30.7	3.8	4.3	0.5	3.98	2.01	0.25	0.28	0.03	155	5.28	47.3	89.6	29.4	328	12.9	41.6	318	10	11.6	0.32	24.5	27	18	0.7	32	60	4.1	364	71.7	46.5	25.2	1.8	14.8	5	9.8	9488	0.37	4.47	73	61.23	282	29.3
6	F	65	120	82	5.3	59.4	32.2	7.1	1.1	0.2	3.17	1.72	0.38	0.06	0.01	151	4.61	44	95.4	32.8	343	12.6	43.7	193	10.5	12.4	0.2	29.5	20	17	0.9	34	49	2.8	314	69	43.6	25.4	1.7	15.5	5.8	9.7	9999	0.74	5.65	64	88.28	325.3	24.4
7	F	47	119	80	4.2	64.3	30.3	3.8	1.4	0.2	2.67	1.26	0.16	0.06	0.01	129	4.57	38.9	85.1	28.2	332	12.4	38.3	195	12.1	16	0.24	43.4	19	15	0.8	14	65	0.7	272	65.2	42.4	22.8	1.9	8.5	3.3	5.2	8696	0.54	3.1	58	53.45	291.5	29.1
8	F	46	137	87	4.2	47.5	46.6	3.8	1.9	0.2	2.01	1.97	0.16	0.08	0.01	127	4.63	39.5	85.3	27.4	322	13	40.3	207	11.5	13.6	0.24	36.9	17	19	1.1	16	71	2.2	293	67	44.8	22.2	2	5.8	2.3	3.5	9626	0.44	3.81	63	60.48	288.5	26.4
9	M	42	115	80	6.1	48.2	38.4	5.1	8.1	0.2	2.93	2.33	0.31	0.49	0.01	151	4.42	44.5	100.7	34.2	339	12.5	45.8	235	9.3	9.3	0.22	17.5	20	15	0.8	52	44	2.3	375	68.9	50	18.9	2.7	20.4	8.4	12	8737	0.45	6.93	76	91.18	271	26.7
10	M	33	NA	NA	6.5	56.6	35.4	6.8	0.8	0.4	3.7	2.3	0.4	0.1	0	160	4.98	46.8	94	32.2	343	12.9	NA	180	6.5	16.7	0.117	NA	13	17	1.3	21	46	1.9	390	71.1	46.7	24.4	1.9	27.1	7.1	20	8783	0.55	7.01	75	93.47	295	29.1
11	M	43	135	90	8	57.5	26.6	8.7	6.5	0.7	4.6	2.13	0.7	0.52	0.06	148	4.69	44.1	94	31.6	336	12.3	42.3	203	12.2	16.8	0.25	42	21	16	0.8	15	79	6	420	67.4	42.2	25.2	1.7	4.1	2.3	1.8	8871	0.77	9.08	50	181.6	290	23.7
12	F	52	135	85	4.3	59.3	32.5	4.8	3.2	0.2	2.57	1.41	0.21	0.14	0.01	138	4.42	42.5	96.2	31.2	325	12.4	43.7	286	10.4	11.9	0.3	28.7	12	18	1.5	12	47	2.6	243	75.4	46.3	29.1	1.6	11.5	4.2	7.3	7672	0.47	4.87	76	64.08	269.9	23.8
13	M	67	142	76	7.5	57.3	34	5.8	2.8	0.1	4.27	2.53	0.43	0.21	0.01	149	4.81	44.7	92.9	31	333	13.2	45.1	257	10.8	12.6	0.28	31.6	16	15	0.9	12	89	3	254	72.5	46.6	25.9	1.8	7.6	3.6	4	8479	0.72	7.7	66	116.67	248.5	28
14	F	40	NA	NA	5	53	35.3	9.5	1.6	0.6	2.7	1.8	0.5	0.1	0	146	4.92	43.4	88.1	29.8	338	12.3	NA	206	8.1	16.6	0.168	NA	15	18	1.2	45	50	1	354	72.9	44.7	28.2	1.6	10.8	3.9	6.9	9059	0.35	4.84	59	82.03	335	27.1
15	M	53	144	94	5.9	55.1	25.4	6	13.3	0.2	3.24	1.49	0.35	0.78	0.01	146	4.56	43.3	95	32	337	12.9	44.5	214	11.3	13.5	0.24	36.1	17	19	1.1	62	69	2.6	304	59.7	40.2	19.5	2.1	9	3.8	5.2	8766	0.7	5.06	65	77.85	269.3	25.9
16	F	16	125	80	5.2	43.6	48.7	6.2	1.3	0.2	2.26	2.53	0.32	0.07	0.01	123	4.11	38.5	93.7	29.9	319	12.2	41.5	221	11.3	13.5	0.25	35	7	14	2	9	70	4.3	228	63.2	38.9	24.3	1.6	7.9	3.6	4.3	6668	0.42	4.41	54	81.67	262.1	24.2
17	F	54	NA	NA	7.2	58.9	31.9	5.5	3.2	0.5	4.2	2.3	0.4	0.2	0	131	4.32	38.3	88.6	30.3	342	12.3	NA	235	7.2	16.2	0.167	NA	26	25	1	38	79	1.9	231	72.9	44.7	28.2	1.6	14.1	4.5	9.6	10533	0.41	4.93	47	104.89	338	26.4
18	F	47	134	86	4.3	53.1	42.3	3.5	0.9	0.2	2.28	1.82	0.15	0.04	0.01	140	4.84	42.2	87.2	28.9	332	13.9	44.4	196	12.2	15.5	0.24	44.1	19	18	0.9	15	90	1.5	231	75.5	42.2	33.3	1.3	14.6	4.6	10	7090	0.41	4.51	70	64.43	304.9	24.2
19	M	53	130	84	7.7	58.6	36.4	2.9	1.8	0.3	4.52	2.8	0.22	0.14	0.02	156	4.86	46.3	95.3	32.1	337	12.8	44.4	256	11.8	14.5	0.3	39.4	20	23	1.2	49	78	2.5	366	71.2	45.5	25.7	1.8	9.1	3.7	5.4	8996	0.34	3.65	62	58.87	344.4	19.5
20	M	45	123	70	7.4	68.3	25	5.6	0.8	0.3	5.1	1.8	0.4	0.1	0	158	5.48	48.1	87.8	28.9	329	12.7	NA	253	7	16.7	0.177	NA	6	17	2.8	35	74	1.2	292	75.6	43.9	31.7	1.4	15.7	5.9	9.8	9977	0.59	4.35	95	45.79	365	26.8
21	M	38	100	62	6.9	48.5	44.4	4.5	2.6	0	3.35	3.07	0.31	0.18	0	172	5.37	49	91.2	32	351	13.1	43.1	230	10.5	12.6	0.24	28.8	12	11	0.9	14	69	NA	NA	67	41.1	25.9	1.6	13.1	3.3	9.8	7848	NA	4.43	57.2	75.7	194.2	29.5
22	M	45	120	80	7.9	65.5	26.8	6.5	1.1	0.1	5.16	2.1	0.51	0.09	0.01	159	5.12	47.6	93	31	334	12.7	43.4	257	11.4	13.7	0.29	36.1	31	22	0.7	40	74	2.4	294	74.3	47.1	27.2	1.7	15.1	5	10.1	11860	0.57	7.47	70	106.71	406.9	26.5
23	M	34	132	83	5.1	52.5	35.7	4.9	6.7	0.2	2.66	1.81	0.25	0.34	0.01	131	4.27	39	91.3	30.7	336	12.7	42.1	162	11.3	14.1	0.18	35.6	16	22	1.4	11	55	5.7	249	65	40.7	24.3	1.7	13.6	5	8.6	5462	0.24	7.14	67	106.57	392.2	24.3
24	F	41	135	85	5.4	3.01	38	5.6	0.6	0	3.01	2.05	0.3	0.03	0	133	4.31	38.1	88.4	30.9	349	12.4	40	256	10.3	11.5	0.26	26.4	14	14	1	21	58	NA	NA	73.8	43.7	30.1	1.5	22.5	8.2	14.3	11814	NA	3.15	62	50.81	193.3	24.1
25	M	42	120	80	6.9	57.2	32.9	4.4	5.2	0.3	3.94	2.27	0.3	0.36	0.02	151	4.96	43.9	88.5	30.4	344	12.4	39.1	187	11.2	13.9	0.21	33.6	33	22	0.7	29	71	8.1	395	69	43.9	25.1	1.7	4.1	2.1	2	11523	0.53	5.53	77	71.82	417.4	29.6
26	M	58	NA	NA	5.6	61.5	26.6	7.4	3.7	0.8	3.5	1.5	0.4	0.2	0	165	5.27	48.7	92.3	31.4	340	13	NA	234	7.1	16.3	0.165	NA	14	18	1.3	19	65	2.2	321	68.5	43.4	25.1	1.7	15.4	4.9	10.5	9167	0.62	5.26	63	83.47	327	25.4
27	M	50	122	71	6	48.5	40.8	8.7	1.6	0.4	2.9	2.4	0.5	0.1	0	144	5	44.2	88.4	28.8	326	13.6	NA	244	8.2	16	0.198	NA	17	18	1.1	38	45	2	354	71.5	45.3	26.2	1.7	17	5.4	11.6	10084	0.42	3.82	83	46.02	407	24.2
28	M	32	110	84	6.7	54.8	36.1	6.6	2.3	0.2	3.65	2.4	0.44	0.15	0.01	152	4.52	45.3	94	31.5	336	11.7	39.3	255	10.3	11.9	0.26	27.1	31	19	0.6	17	96	6.4	306	65.2	47	18.2	2.6	3.6	2	1.6	10244	0.44	5.36	69	77.68	421.3	28.3
29	F	67	148	86	8.3	67.9	18	4.6	9.3	0.2	5.62	1.49	0.38	0.77	0.02	154	4.9	45.2	92.2	31.4	341	12.5	41.9	207	10.6	12.6	0.22	29.8	13	13	1	28	109	7.1	200	61.6	42.3	19.3	2.2	15.1	5.3	9.8	8344	0.6	8.29	82	101.1	291.5	30.1
30	M	49	160	107	7	55.4	31.9	7.5	4.5	0.7	3.9	2.2	0.5	0.3	0.1	172	5.93	51.9	87.7	29	331	13	NA	158	8.3	16.6	0.13	NA	20	20	1	58	46	2.1	395	71.4	45.1	26.3	1.7	10.9	3.6	7.3	10932	0.44	4.19	73	57.4	381	24.9
31	M	32	132	85	8.7	76.4	18.6	4.9	0	0.1	6.64	1.62	0.43	0	0.01	169	5.68	50.3	88.6	29.8	336	12.3	38.8	249	11.1	13.7	0.28	33.8	15	17	1.1	16	64	3.1	313	78.9	49.7	29.2	1.7	12.8	4.7	8.1	8465	0.39	3.93	59	66.61	356.3	24.1
32	F	50	134	84	8	77.7	18.1	3.9	0	0.3	6.19	1.41	0.31	0	0.01	124	4.06	37.7	92.9	30.5	329	12.7	43.6	287	11	12.8	0.32	33.3	12	18	1.5	9	77	1.1	222	75.4	47.1	28.3	1.7	10.2	4	6.2	8162	0.66	5.9	55	107.3	182	25.1
33	M	28	113	69	6.6	53.6	35	7.1	3.8	0.5	3.6	2.3	0.5	0.3	0	140	4.88	41.8	85.6	28.6	335	13	NA	288	7.3	15.9	0.209	NA	22	22	1	22	71	1.8	301	78.4	47	31.4	1.5	14.9	4.3	10.6	9300	0.4	4.21	85	49.53	534	27.8
34	M	46	NA	NA	5.6	64.5	26.2	7.3	1.6	0.4	3.6	1.5	0.4	0.1	0	143	4.41	43.3	98.1	32.3	330	12.5	NA	224	7.1	16.2	0.158	NA	12	17	1.4	28	109	2	338	66.6	43.8	22.8	1.9	14.9	4.4	10.5	8299	0.53	5.42	75	72.27	306	28.2
35	M	54	127	84	5.8	66.9	26.0	5.4	1.2	0.5	3.85	1.50	0.31	0.07	0.03	153	5.02	43.8	87.3	30.5	349	12.8	40.5	133	13.2	18.9	0.180	51.0	28	23	0.8	39	57	5.0	307	68.2	43.1	25.1	1.7	16.5	5.0	11.5	7859	0.35	4.47	83	53.86	367.3	30.0
36	F	14	98	74	7.6	54.2	39.6	5.3	0.8	0.1	4.09	2.99	0.4	0.06	0.01	126	4.41	38	86.2	28.6	332	13.2	41.5	298	11.2	13.6	0.33	34.1	9	16	1.8	10	72	6.9	210	74.3	44.8	29.5	1.5	8	3.2	4.8	5985	0.61	5.29	60	88.17	142.6	27.7
37	F	49	115	80	5.5	64.5	26.5	6.3	2.3	0.4	3.57	1.47	0.35	0.13	0.02	131	3.92	39	99.5	33.4	336	12.7	46.3	205	11.6	14	0.24	37.7	7	13	1.9	8	59	2.3	249	68.9	43	25.9	1.7	6.8	3.5	3.3	7774	0.3	3.74	55	68	187.4	24.8
38	M	46	129	83	7.2	62.6	30.1	6.4	0.5	0.4	4.5	2.2	0.5	0	0	164	5.33	48.1	90.3	30.8	341	13	NA	227	7.2	16.5	0.16	NA	25	18	0.7	147	61	2.2	343	71.4	42	29.4	1.4	19.4	6.6	12.8	9921	0.46	3.7	66	56.06	495	24
39	M	39	155	96	4.5	54.3	35.1	8	2.2	0.4	2.4	1.6	0.4	0.1	0	152	4.87	44	90.4	31.1	344	12.6	NA	258	7.1	17.7	0.183	NA	15	17	1.1	23	64	1.7	292	76	48.2	27.8	1.7	13.2	3.8	9.4	8878	0.32	4.07	85	47.88	403	27.5
40	F	52	118	76	7.7	57.9	31.3	7	3.4	0.4	4.5	2.4	0.5	0.3	0	133	5.09	42	82.4	27	320	14.5	NA	228	7.3	16.8	0.167	NA	18	15	0.8	24	71	2	388	67	46.7	20.3	2.3	5.3	1.8	3.5	8348	0.78	6.92	65	106.46	319.3	24.1
41	F	42	121	82	7.9	59.3	36.2	3.3	0.9	0.3	4.68	2.85	0.26	0.07	0.02	131	4.21	98.7	91.9	31.1	33	12.4	41.9	318	12.4	16.7	0.39	45.3	19	19	1	17	61	14.9	385	63.5	44.3	19.2	2.3	3.5	1.5	2.3	6920	0.45	5.04	59	85.42	293.1	23.2
42	M	19	130	81	6.8	58.5	33.7	6.1	1.6	0.1	3.95	2.28	0.41	0.11	0.01	136	4.52	39.7	87.8	30.1	343	12.6	40.6	238	10.2	11.8	0.240	25.6	7	15	2.1	14	63	13.6	239	69.5	43.7	25.8	1.7	16.7	5.4	11.3	6774	0.44	3.37	66	51.06	380.2	25.5
43	M	55	134	85	8	53.3	39.1	5	2	0.6	4.26	3.13	0.4	0.16	0.05	143	4.35	43.5	100	32.9	329	12.1	43.9	244	12.2	14.8	0.3	42.6	14	18	1.3	40	85	2	312	69	44	25	1.8	9.6	3.5	6.1	8427	0.61	5.59	78	71.56	319	25.8
44	F	42	120	70	4.3	56.9	25	15	1.9	1.2	2.46	1.08	0.65	0.08	0.05	130	4.8	38.9	93.1	31.1	334	12.5	42.2	249	11	13.1	0.27	33.8	12	13	1.1	17	46	2.1	231	71.6	45.2	26.4	1.7	10.1	3.3	6.8	7746	0.48	4.34	67	64.78	216.3	25.7
45	M	14	130	80	6	37	53.3	3.9	5.5	0.3	2.21	3.18	0.23	0.33	0.02	150	4.98	42.6	85.5	30.1	352	12.7	39.8	328	11.4	14.4	0.37	36.6	10	16	1.6	10	186	6.6	251	72	43.4	28.6	1.5	8.7	3.6	5.1	7423	0.93	3.72	54	68.89	480.3	26.5
46	F	63	118	72	6.6	58.3	29.6	5.6	5.9	0.6	3.83	1.95	0.37	0.39	0.04	161	4.88	46.3	94.9	33	348	12.3	42.2	201	10	11.6	0.2	24.6	24	19	0.8	29	52	4.7	286	73.5	49	24.5	2	17.8	6.1	11.7	7174	0.52	7.37	70	105.29	250.3	26.8
47	F	79	172	80	7.6	57.2	34.4	7.1	1.2	0.1	4.33	2.61	0.54	0.09	0.01	130	4.1	39.8	97.1	31.7	327	13.4	47.3	225	12.2	16.1	0.27	42	20	22	1.1	16	92	1	190	64.9	44.1	20.8	2.1	10.2	4.6	5.6	7875	0.79	8.7	63	138.1	215	27.1
48	M	42	NA	NA	6.1	62.6	29.5	5.7	1.3	0.9	3.8	1.8	0.3	0.1	0.1	152	5.07	44.6	88	30.1	342	13.1	NA	304	7.1	16.7	0.214	NA	18	16	0.9	24	62	1.1	281	73.2	47.1	26.1	1.8	9	3.3	5.7	10429	0.42	4.69	70	67	494	24.9
49	F	25	110	70	7.9	60.7	32.2	5.8	0.9	0.4	4.8	2.6	0.5	0.1	0	134	4.2	39.7	94.5	32	338	13.1	NA	199	8.7	16.6	0.174	NA	15	15	1	17	29	10.3	287	76.7	47	29.7	1.6	8.5	3.2	5.3	13587	0.54	3.85	57	67.54	218	24.4
50	F	30	116	68	5.5	65.2	28.6	5.4	0.3	0.5	3.6	1.6	0.3	0	0	131	4.49	39.9	88.8	29.3	330	13.6	NA	224	8.6	16.4	0.19	NA	14	20	1.4	12	40	0.6	310	82.1	49.7	32.4	1.5	18	5.4	12.6	8385	0.37	3.55	66	53.79	230	27.2
51	F	35	120	84	9.2	56	35.2	4.4	4.3	0.1	5.15	3.25	0.41	0.4	0.01	140	5.16	42	81.4	27.1	333	13	38.8	279	10.1	11.9	0.28	25.5	17	18	1.1	27	72	2.2	302	73.6	45.6	28	1.6	7	2.8	4.2	7405	0.39	3.77	48	78.54	336.4	24.4
52	F	29	96	55	6.1	55.3	36.8	5.8	1.8	0.3	3.4	2.3	0.4	0.1	0	134	4.89	39.8	81.4	27.4	337	12.5	NA	257	7.8	16	0.2	NA	9	16	1.8	15	54	5.3	191	72.7	45.6	27.1	1.7	2.2	1.5	0.7	8094	0.38	4.53	57	79.47	220	26
53	M	52	129	80	8.2	62.1	27.8	6.6	3	0.5	5.1	2.3	0.5	0.2	0	159	5.3	48.4	91.4	30.1	329	13.8	NA	172	8.9	16.2	0.152	NA	20	22	1.1	23	99	3.4	297	66.2	42.3	23.9	1.8	12.1	4.5	7.6	9039	0.67	6.01	101	59.5	359	21.4
54	M	40	142	94	5.5	66.2	20.6	8	4.9	0.3	3.7	1.1	0.4	0.3	0	163	5.52	48.8	88.4	29.5	333	13.1	NA	316	6.6	16.3	0.21	NA	19	15	0.8	19	85	0.8	316	86.8	49.8	37	1.3	11.7	4.1	7.6	12511	0.52	3.73	74	50.41	359	27.1
55	M	45	130	85	5.4	59.4	35.9	3.9	0.6	0.2	3.18	1.92	0.21	0.03	0.01	148	4.81	43.6	90.6	30.8	339	12.9	42.6	220	10.9	12.6	0.24	32.1	18	18	1	25	74	0.6	377	74.7	48.2	26.5	1.8	20.5	8	12.5	8713	0.53	3.9	62	62.9	326	23.6
56	F	25	NA	NA	4.3	61.4	29.3	8.3	0.6	0.4	2.7	1.3	0.4	0	0	136	4.6	39.8	86.4	29.5	342	12.5	NA	274	7.6	15.9	0.209	NA	7	11	1.6	10	46	1.1	294	73.9	45.8	28.1	1.6	17	6.6	10.4	7071	0.34	3.1	41	75.61	219	25.6
57	F	70	152	94	7.7	57	32.4	7.6	2.7	0.3	4.41	2.51	0.59	0.21	0.02	153	4.98	44.7	89.8	30.7	342	13.9	46	169	10.6	13.3	0.18	30.4	9	17	1.9	18	84	4.6	188	77.4	40.2	37.2	1.1	16.3	5.3	11	8341	0.82	4.36	55	79.27	224.6	25.5
58	F	26	110	70	5.7	55.1	35.9	7.1	1.6	0.3	3.16	2.06	0.41	0.09	0.02	130	4.09	38.2	93.4	31.8	340	12.1	41.1	233	10.4	12	0.24	28.2	15	17	1.1	16	36	2.1	247	74.8	48.5	26.3	1.8	15.6	5.6	10	8512	0.35	3.97	56	70.89	255.8	25.5
59	F	54	121	89	6	58.5	24.5	2.5	13.8	0.7	3.52	1.47	0.15	1.83	1.14	135	4.36	40.2	92.2	31	335	12.5	42.5	249	10.1	11.5	0.25	25.2	1	19	19	32	61	4	377	65.1	44.8	20.3	2.2	8.5	3.4	5.1	8215	0.48	3.98	66	60.3	369.3	27.9
60	M	61	115	80	7.6	54.7	38.3	5.4	1.3	0.3	4.16	2.91	0.41	0.1	0.02	130	3.94	39.8	101	33	327	12.7	46.5	302	10	10.8	0.3	24.5	11	17	1.5	12	59	1.9	301	65.3	44.9	20.4	2.2	9.1	3.7	5.4	8129	0.83	4.58	52	88.08	232	29.7
61	M	18	92	74	7.9	55.7	38.8	4.1	1.1	0.3	4.38	3.05	0.32	0.09	0.02	151	5.3	45.4	85.7	28.5	333	12.8	40	247	10.8	12.6	0.27	31	13	15	1.2	11	226	4.6	271	76.7	48.6	28.1	1.7	4.8	2.3	2.5	10067	0.84	3.96	69	57.39	183.9	29.4
62	F	49	118	70	7	72.2	22.5	4.1	1.1	0.1	5.07	1.58	0.29	0.08	0.01	142	4.59	41.3	90	30.9	344	13	42.5	234	10.5	12.5	0.25	29	25	20	0.8	14	73	1.2	264	72.1	46.6	25.5	1.8	8.6	3.5	5.1	9131	0.26	4.06	47	86.38	194	27.5
63	M	43	134	84	9.9	49.2	41.2	4.4	4.6	0.6	4.87	4.07	0.44	0.45	0.06	145	4.78	44	92.1	30.3	330	13	43.4	249	10.9	13.5	0.27	33.1	15	14	0.9	57	49	1.4	244	73.5	40.8	32.7	1.2	18.9	5.7	13.2	7798	6.37	4.9	83	59.04	403.5	26.1
64	F	47	120	75	5.1	52.6	39.8	5.1	2.1	0.4	2.7	2.04	0.26	0.11	0.02	142	4.63	43.9	94.8	30.7	323	13.4	46.6	273	9.9	11.1	0.27	23.8	22	21	1	17	50	11.6	252	71.8	41.6	30.2	1.4	10.5	4	6.5	9212	0.42	6.36	60	106	239.1	25.6
65	F	46	120	80	6.2	49.2	43.9	5.3	1.3	0.3	3.03	2.71	0.33	0.08	0.02	131	4.24	39.5	93.2	30.9	332	12.6	42.8	287	9.9	10.1	0.28	22.6	15	20	1.3	14	90	4.1	258	79.6	44	35.6	1.2	9.1	2.9	6.2	7444	0.4	4.43	57	77.72	235	27.3
66	F	44	145	96	5	54	38	4.6	2.8	0.6	2.69	1.89	0.23	0.14	0.03	143	4.77	42.4	88.9	30	337	12.5	40.5	214	10	11.7	0.21	25.5	31	24	0.8	11	97	1.3	329	75.3	46.6	28.7	1.6	12.9	4.3	8.6	8861	0.43	5.53	69	80.14	373.1	24
67	F	17	110	80	6.3	63.4	28.5	6.2	3.7	0.2	4.02	1.81	0.39	0.11	0.01	127	4.45	37.5	84.3	28.5	339	13.3	40.7	238	NA	14.4	0.270	38.1	8	12	1.5	11	60	2.1	198	70.3	41.2	29.1	1.4	10.1	3.9	6.2	5799	0.57	4.69	84	55.83	287.0	22.8
68	M	70	119	85	9	60.6	32.9	4.7	1.7	0.1	5.44	2.95	0.42	0.15	0.01	124	4.16	37.6	90.4	29.8	330	12.7	41.8	282	9.8	10.7	0.28	22.6	13	22	1.7	12	86	0.9	247	73.6	44.7	28.9	1.5	10	3.7	6.3	8101	0.9	6.48	70	92.57	294.1	22.9
69	M	60	126	84	6.3	60.9	23.3	5.4	9.9	0.5	3.8	1.5	0.3	0.6	0	137	4.3	40.4	94.1	31.8	338	12.8	NA	213	8.4	16.4	0.178	NA	12	16	1.3	7	66	7.3	279	74.8	49.1	25.7	1.9	10.7	4.7	6	8106	0.41	3.53	73	48.36	246.8	30
70	M	30	138	85	6.9	78.6	17.6	3.6	0.3	0	5.44	1.22	0.25	0.02	0	154	5.12	46.2	90.2	30.1	333	12.1	40.5	268	10.7	12.3	0.29	30.3	9	14	1.6	16	63	1.1	260	69.4	46	23.4	2	21.2	6.5	14.7	8605	0.3	4.1	79	51.9	271.4	28.2
71	F	25	NA	NA	5.5	59.3	30.8	5.2	3.9	0.8	3.3	1.7	0.3	0.2	0	132	4.53	39.7	87.6	29.2	333	12.1	NA	260	8.8	16.4	0.229	NA	20	25	1.3	9	51	1.6	238	73.7	45.8	27.9	1.6	13.5	4.6	8.9	7220	0.34	2.81	58	48.45	264	25.3
72	M	27	120	80	5.6	41.2	50.3	4.7	3.4	0.4	2.3	2.8	0.26	0.19	0.02	155	5.23	46.2	88.3	29.6	335	12.3	39.1	182	11	12.9	0.2	32.9	19	18	0.9	14	54	4.6	292	81.4	49.7	31.7	1.6	10.3	3.8	6.5	12051	0.49	5.17	90	57.44	292.6	28.6
73	F	45	NA	NA	7.5	68.6	25.8	4.7	0.5	0.4	5.2	1.9	0.4	0	0	153	5.21	46.3	88.9	29.3	329	12.9	NA	199	8.7	16.5	0.17	NA	28	20	0.7	19	79	0.2	273	72.9	41.3	31.6	1.3	10	3.7	6.3	7676	0.56	4.24	77	55.06	364	24.8
74	M	54	126	74	8.0	55.5	38.4	4.6	1.4	0.1	4.41	3.06	0.37	0.11	0.01	156	4.69	44.7	95.3	33.3	349	12.6	43.7	241	11.9	15.2	0.290	39.8	12	16	1.3	13	90	2.4	270	64.1	43.7	20.4	2.1	17.2	5.5	11.7	8153	0.36	3.71	74	50.14	341.9	25.7
75	F	38	NA	NA	4	61.7	27.6	8.5	1.6	0.6	2.4	1.1	0.3	0.1	0	134	4.63	39.9	86.2	29	337	13.1	NA	191	7.9	16.6	0.15	NA	21	18	0.9	13	39	1.9	234	73.5	44.5	29	1.5	9.4	3.4	6	13904	0.51	3.63	48	75.63	212	27.4
76	M	46	NA	NA	6.9	69.2	22.6	6.8	0.9	0.5	4.8	1.6	0.5	0.1	0	152	5.32	45.1	84.8	28.6	337	13.7	NA	213	7.9	16.8	0.168	NA	23	20	0.9	26	58	2.6	404	78.9	48	30.9	1.6	19.8	5.4	14.4	8890	0.51	5.44	54	100.74	351	24
77	M	51	134	81	6.7	67.8	24.6	5.9	1.4	0.3	4.5	1.6	0.4	0.1	0	160	5.42	49.1	90.6	29.5	325	13.8	NA	212	7.9	16.2	0.166	NA	13	16	1.2	21	121	4	241	66.6	42.6	24	1.8	8	3.4	4.6	6287	0.5	6.61	87	75.98	197	26.2
78	F	46	110	77	5.3	62.2	33.1	3.9	0.6	0.2	3.31	1.76	0.21	0.03	0.01	132	4.29	40.1	93.5	30.8	329	13	44.7	259	9.7	10.6	0.25	21.3	10	13	1.3	15	58	1.6	245	72.6	41.7	30.9	1.3	8.2	3.5	4.7	8937	0.4	4.38	60	73	357.4	21.5
79	F	49	115	82	5.7	61	30.9	6.6	1.1	0.4	3.5	1.8	0.4	0.1	0	141	4.26	41.6	97.6	33.1	339	12	NA	192	7.6	16.2	0.146	NA	7	12	1.7	18	99	2.3	241	67.5	43.8	23.7	1.8	7.9	2.6	5.3	10993	0.81	4.28	60	71.33	244.5	31.5
80	F	48	112	74	8	61.5	34.2	3.7	0.5	0.1	4.93	2.75	0.3	0.04	0.01	130	4.32	39.4	91.2	30.1	330	13	43.4	203	10.7	13	0.22	30.5	14	17	1.2	13	70	1.5	229	69	46.9	22.1	2.1	10	3.3	6.7	10534	0.26	5.44	57	95.44	230.2	22
81	F	36	129	79	5	62.8	30.8	4.2	2	0.2	3.14	1.54	0.21	0.1	0.01	113	4.6	36.6	79.6	24.6	309	16.4	47.5	276	11.2	13.8	0.31	35.2	17	16	0.9	21	61	0.8	247	75	46.5	28.5	1.6	4.4	2.2	2.2	9056	0.54	3.95	67	58.96	255.6	22.5
82	F	71	153	103	6.6	62	24.5	8.7	4.5	0.3	4.11	1.63	0.58	0.3	0.02	133	3.99	39	97.7	33.3	341	12.7	45.5	246	11.4	13.2	0.28	35.9	16	20	1.3	21	69	4.7	146	61.3	33.4	27.9	1.2	8.8	4.5	4.3	6120	0.78	6.93	90	77	199.9	26
83	F	50	120	80	6.2	72.7	21.6	4.5	1.0	0.2	4.49	1.33	0.28	0.06	0.01	135	4.09	41.3	101.0	33.0	327	11.7	43.4	201	10.8	12.5	0.220	31.4	16	20	1.3	37	62	4.0	391	65.5	40.8	24.7	1.7	8.9	3.0	5.9	8112	0.36	7.01	65	107.85	324.1	28.1
84	F	48	123	87	5	71.7	23.1	4.2	0.8	0.2	3.61	1.16	0.21	0.04	0.01	130	4.25	38.6	90.8	30.6	337	12.7	42	230	10.9	12.7	0.25	32.5	8	13	1.6	9	83	2.3	297	74	48.5	25.5	1.9	13	5.3	8.6	7402	0.36	4.42	43	102.79	189.9	36.7
85	F	56	126	71	6.2	61.2	33.9	3.4	1	0.5	3.8	2.1	0.21	0.06	0.03	127	4.4	38.2	86.3	26.9	332	11.9	38	253	9.5	10.2	0.24	20.1	9	13	1.4	14	96	2.3	240	70.2	42.5	27.7	1.5	6	2.8	3.2	8368	0.61	5.03	51	98.63	207.6	26
86	F	17	112	78	8.1	59.2	34.5	4.8	1.5	0	4.8	2.8	0.39	0.12	0	141	5.02	43.5	86.7	28.1	324	13.6	42.9	282	12.9	16.9	36	48.1	18	18	1	35	58	6.7	236	79.1	47.8	31.3	1.5	7.5	3	4.5	8787	0.59	3.13	59	53.05	297	26.3
87	M	38	130	90	5.1	45.5	43	8.4	2.7	0.4	2.33	2.2	0.43	0.14	0.02	141	4.56	43.3	95	30.9	326	12.6	43.4	171	12.9	16.7	0.22	47.4	13	16	1.2	8	78	4.7	357	70.4	46.7	23.7	2	16	5.6	11.1	6507	0.36	7.07	97	72.89	298	26.6
88	M	53	142	88	6.2	54.3	37.5	5.7	1.8	0.7	3.3	2.3	0.3	0.1	0	159	5.38	47.5	88.3	29.6	335	12.8	NA	316	7	16.5	0.221	NA	11	17	1.5	14	88	1.6	281	78.2	45	33.2	1.4	17.3	5.1	12.2	10245	0.51	6.85	69	99.28	332	27.6
89	F	24	108	76	6.7	35.6	54.4	6.2	3.6	0.2	2.38	3.62	0.41	0.24	0.01	125	4.3	37.7	87.7	29.1	332	14	44.1	267	10.6	11.6	0.28	28.5	11	19	1.7	23	54	NA	NA	70.3	42.8	27.5	1.6	10.8	4	6.8	6255	NA	5.69	65	87.54	271.8	27.7
90	M	34	120	80	5.2	21.7	41.7	3.9	2.7	0	2.67	2.45	0.2	0.14	0	153	4.94	43.5	88.1	31	352	13.8	44.4	204	9.6	10.3	0.2	NA	27	18	0.7	31	53	2.9	325	72.2	48.8	23.4	2.1	11.7	4.9	6.8	10166	0.48	4.97	72	69.03	457.6	26.9
91	F	33	124	76	7.1	56.4	39	3.5	1	0.1	3.98	2.76	0.25	0.07	0.01	128	4.56	40.1	87.9	28.1	319	13.5	43.6	168	11.9	14.4	0.2	40.4	9	19	2.1	7	53	2	201	71.9	43.8	28.1	1.6	11.7	4.3	7.4	5702	0.34	3.77	57	66.14	212.5	24.6
92	F	19	129	79	5.7	45.5	48.1	5	1.2	0.2	2.57	2.72	0.28	0.07	0.01	144	4.71	43.5	92.4	30.6	331	12.9	43.7	272	10.8	12.4	0.29	30.8	12	18	1.5	8	52	6.4	333	74.6	46	28.6	1.6	7.8	3.2	4.6	5658	0.59	5.74	65	88.31	273.2	30
93	M	59	132	84	6.4	63.1	24.2	8.6	3.9	0.2	4.04	1.55	0.55	0.25	0.01	159	4.96	46.9	94.6	32.1	339	12.1	41.7	207	11.4	13.2	0.24	35.9	13	17	1.3	21	82	NA	NA	67.8	39.4	28.4	1.4	12.8	4.6	8.2	6510	NA	NA	NA	NA	NA	NA
94	M	47	139	87	7.6	59.8	33	4.5	2.6	0.1	4.52	2.5	0.34	0.2	0.01	163	5.07	46.6	91.9	32.1	350	12.9	43	198	11.9	16	0.24	41	23	15	0.7	25	98	3.7	314	73.4	46.1	27.3	1.7	20.4	5.4	15	12277	0.35	6.05	66	91.67	455.4	23.7
95	M	23	115	80	8.1	50	41	7.4	1.5	0.1	4.05	3.32	0.6	0.12	0.01	159	4.83	45.9	95	32.9	346	12.8	44.3	170	11.4	13.9	0.19	35.9	19	19	1	17	51	2.6	357	70.3	49.4	20.9	2.4	16.1	6	10.1	6961	0.55	5.61	70	80.14	371.2	29.4
96	M	29	126	86	6.2	59.4	25.8	11.7	2.7	0.4	3.7	1.6	0.7	0.2	0	159	5.53	48.7	88	28.7	253	13.2	NA	253	7.2	15.9	0.182	NA	27	23	0.9	22	76	1.7	339	73	48.2	24.8	1.9	16.7	5.2	11.5	9332	0.69	5.56	79	70.38	402	27.3
97	M	53	NA	NA	6.6	50.9	40.7	6.6	1.4	0.4	3.4	2.7	0.4	0.1	0	145	5.07	49.2	97.1	28.6	295	12.6	NA	213	7.6	16.5	0.162	NA	21	17	0.8	33	62	2.8	305	71.3	43.8	27.5	1.6	7.6	3.1	4.5	8814	0.38	3.96	65	60.92	340	26.3
98	F	54	125	89	4.3	58.2	31.6	7.7	2.3	0.2	2.51	1.36	0.33	0.1	0.1	131	4.44	40	90.1	29.5	328	12.6	41.7	236	10.8	12.8	0.25	30.7	15	16	1.1	6	60	2.8	238	67.6	44.1	23.5	1.9	8.4	3.9	4.5	7704	0.6	5.48	47	116.6	177.2	26.5
99	F	22	115	79	9.4	47	48.2	4.6	0.2	0	4.4	4.52	0.43	0.02	0	122	4.11	36.1	87.8	29.7	338	12.7	41.1	345	8.8	8.9	0.31	14.4	19	14	0.7	6	82	4.6	280	69.1	41.8	27.3	1.5	2.8	1.9	0.9	7524	0.41	4.36	50	87.2	276.1	25.8
100	F	51	125	83	4.4	60.8	33.3	4.1	1.8	0	2.7	1.48	0.18	0.08	0	132	4.32	39.4	91.2	30.6	335	12	40.7	240	11.3	13.9	0.27	36.2	13	14	1.1	14	74	3.9	232	65.4	37.5	27.9	1.3	7.4	2.8	4.6	8981	0.29	5.22	60	87	259.2	29.1
101	M	19	120	82	10.5	52.4	39.3	4.5	3.7	0.1	5.49	4.12	0.47	0.39	0.01	159	5.8	48.1	90.8	30	331	13.5	43.8	247	11.4	14.5	0.28	35.5	25	20	0.8	30	74	3.1	341	78.1	49	29.1	1.7	11.6	4.7	6.9	9685	0.5	3.11	64	48.59	379.8	29.6
102	M	78	134	74	5.3	56	39	3.8	1	0.2	2.95	2.05	0.2	0.05	0.01	123	4.12	37.9	92	29.9	325	12.9	43.2	150	10.5	12.4	0.16	28.8	9	15	1.7	9	81	3.7	189	67.2	42.5	24.7	1.7	8.8	3.8	5	6989	0.91	5.73	67	85.52	213	28.6
103	F	66	NA	NA	5.6	60.1	31.4	5.8	2.7	0	3.3	1.7	0.3	0.2	0	138	4.54	40	88	30.4	345	12.3	NA	293	6.9	16.3	0.2	NA	7	11	1.6	9	34	0.5	284	72.6	44.4	28.2	1.6	13.7	4.5	9.2	7673	0.4	2.79	50	55.8	220	24.4
104	M	15	100	60	6.9	47.8	46.1	4.6	1.4	0.1	3.29	3.18	0.32	0.1	0.01	165	5.13	47.9	93.4	32.2	344	12.3	41.6	314	9.3	10.1	0.29	18.1	20	17	0.9	11	121	3.2	212	78.8	45.7	33.1	1.4	4.2	2.3	1.9	5355	0.38	4.79	67	71.49	301.4	28.9
105	M	41	117	84	NA	NA	NA	NA	NA	NA	NA	NA	NA	NA	NA	NA	NA	NA	NA	NA	NA	NA	NA	NA	NA	NA	NA	NA	NA	NA	NA	NA	NA	NA	NA	NA	NA	NA	NA	NA	NA	NA	NA	NA	NA	NA	NA	NA	NA
106	F	43	126	80	9	71.8	22.9	4.1	1.1	0.1	6.47	2.07	0.37	0.1	0.01	156	4.73	45.2	95.6	33	345	12.3	42.8	240	11.2	12.6	0.27	34.7	16	16	1	11	67	1.2	313	72.8	45.5	27.3	1.7	16.4	5.1	11.3	10270	0.16	2.98	58	51.38	316.4	24.3
107	M	29	120	80	8.7	58	33.4	6.1	2.2	0.3	5.07	2.92	0.53	0.19	0.03	164	5.5	47.4	86.2	29.8	346	13	41.4	233	10	11.7	0.23	25.9	30	24	0.8	68	67	7.5	334	72.7	49.1	23.6	2.1	5.8	2	3.8	10981	0.56	5.67	86	65.98	404.9	26.1
108	M	62	134	90	6	65.8	29.4	3.8	1	0	3.93	1.76	0.23	0.06	0	135	4.01	39.5	98.5	33.7	342	13.5	48.5	132	12.8	18.1	0.17	46.8	17	19	1.1	17	79	4	264	74.6	48.5	26.1	1.9	5	2.5	2.5	7393	0.78	7.69	62	124.03	274.8	26.2
109	M	41	123	94	6.5	50.6	42.6	4.3	2.3	0.2	3.31	2.78	0.28	0.15	0.01	174	5.13	50	97.5	33.9	348	12.4	NA	222	11.3	13.5	0.25	NA	25	21	0.8	25	72	0.6	370	71.9	46.7	25.2	1.9	16	5	11	8997	0.63	3.83	102	37.55	377	29.1
110	F	59	120	81	5.7	52.8	32.3	6.7	7.8	0.4	2.99	1.83	0.38	0.44	0.02	148	4.5	41.9	93.1	32.9	353	12.1	41.1	235	9.8	10.8	0.23	22.4	18	15	0.8	19	57	2.8	335	71.1	45	26.1	1.7	12.5	4.6	7.9	6558	0.82	6.81	81	84.07	51.1	24.5
111	F	50	126	84	7.2	58.1	33.4	6	2.2	0.3	4.18	2.4	0.43	0.16	0.02	153	4.83	45.1	93.4	31.7	339	12.4	42.3	250	10.9	13.2	0.27	32.5	29	28	1	11	38	3.4	296	73	46.2	26.8	1.7	16.1	5.4	10.7	7768	0.26	3.39	60	67.8	281.6	26.7
112	F	39	135	82	6.8	53.1	37.4	4.7	4.4	0.4	3.62	2.55	0.32	0.3	0.03	131	4.36	39.3	90.1	30	333	13.4	44.1	231	9.5	10.7	0.22	20.3	22	19	0.9	24	64	1.8	246	69.6	44.1	25.5	1.7	9.6	3.8	5.8	6090	0.29	3.31	51	64.9	260.4	24.7
113	M	37	131	86	5.3	64.2	26.2	7.5	1.9	0.2	3.40	1.39	0.40	0.10	0.01	156	5.03	45.7	90.9	31.0	341	12.5	41.6	156	13.0	18.1	0.200	51.2	29	24	0.8	22	58	3.0	253	73.8	44.5	29.3	1.5	17.0	5.5	11.5	9659	0.40	6.77	90	75.22	378.3	26.7
114	F	49	123	72	5.7	59.6	32.9	6.4	0.5	0.6	3.4	1.9	0.4	0	0	135	4.66	40.2	86.2	29	337	14.1	NA	261	8.3	16.6	0.22	NA	12	15	1.3	15	70	0.6	264	76.7	46.4	30.3	1.5	6.9	2.9	4	8033	0.33	3.3	40	82.5	344	27.5
115	M	61	125	78	6.9	55	38.8	4.6	1.2	0.4	3.8	2.7	0.3	0.1	0	159	4.88	49	100.4	32.5	324	12.9	NA	351	6.8	15.9	0.238	NA	20	20	1	37	116	2.4	351	74.4	48	26.4	1.8	12.1	3.8	8.3	10353	0.63	6.46	81	79.75	295.6	25.8
116	M	33	120	80	11.3	65.4	26.2	6	1.9	0.5	7.37	2.96	0.68	0.22	0.06	157	4.89	46.7	95.5	32.1	336	13.7	47.3	331	10.6	12.9	0.35	29.7	10	16	1.6	27	58	5	391	72.3	49.1	23.2	2.1	7.3	2.8	4.5	8712	0.38	7.23	71	101.83	320.3	26.4
117	F	49	131	80	5.7	53	41.1	4	1.7	0.2	3.03	2.35	0.23	0.1	0.01	140	4.65	41.9	90.1	30.1	334	12.5	40.5	236	10.2	11.4	0.24	26	17	25	1.5	33	79	1.9	377	77.8	42.9	34.9	1.2	14.4	5.4	9	11539	0.72	8.11	64	126.72	330.5	24.8
118	F	50	129	79	6.2	69.9	21.9	6.6	1.6	0	4.33	1.36	0.41	0.1	0	141	4.4	42.9	97.5	32	329	12.4	44.5	241	10.3	11.6	0.25	27.6	21	18	0.9	21	63	1	210	73.5	46.6	26.9	1.7	16.1	5.5	10.6	9254	0.49	4.43	59	75.08	249.9	28.3
119	M	53	138	90	6.9	74	18.1	5.9	1.7	0.3	5.12	1.25	0.41	0.12	0.02	149	4.75	45.1	94.4	31.1	330	13.2	45.9	256	10.2	11.5	0.266	26.3	17	15	0.9	15	85	1.7	312	64.7	44.5	20.2	2.2	9.3	3.3	6	7670	0.81	5.56	87	63.31	276.5	25.1
120	F	38	116	72	4.5	60.5	29.8	7.3	1.8	0.6	2.7	1.3	0.3	0.1	0	135	4.39	40.6	92.5	30.7	332	13.1	NA	312	7.7	16.5	0.24	NA	11	15	1.4	16	72	1	255	73.8	46.8	27	1.7	8.1	3.2	4.9	8923	0.35	3.86	54	71.48	205	26.4
121	F	71	125	80	7.7	71.5	21.6	5.2	1.6	0.1	5.53	1.67	0.4	0.12	0.01	157	5.48	46.7	85.2	28.6	336	13.5	41.8	248	10	12.2	0.25	25.3	11	15	1.4	23	89	4.4	241	72.6	45.5	27.1	1.7	39	9.4	29.6	8665	0.66	8.19	64	127.97	279.6	26.7
122	F	46	129	80	4.7	59.4	33.5	6.3	0.8	0	2.81	1.59	0.3	0.04	0	125	3.95	36.8	93.2	31.6	340	12.1	41.1	243	9.5	10.2	0.23	19.9	16	19	1.2	18	61	7.5	230	65.3	40.5	24.8	1.6	9.7	3.7	6	10863	0.32	4.15	58	71.55	276	25.5
123	M	22	100	72	5.3	50.4	43.5	4	1.9	0.2	2.65	2.29	0.21	0.1	0.01	157	5.16	46	89.1	30.4	341	12.3	39.8	242	12	15.5	0.29	42.6	21	18	0.9	23	80	3.2	332	77.1	50.5	26.6	1.9	14.1	5.5	8.6	10102	0.53	4.08	64	64.75	424.6	28.8
124	F	34	129	85	6.8	67	28.3	3.8	0.9	0	4.53	1.91	0.26	0.06	0	120	4.05	37.1	91.6	29.6	323	12.4	41.8	192	12.8	16.9	0.25	48.4	9	14	1.6	18	75	3.9	260	68.8	44.8	24	1.9	5	2.2	2.8	8917	0.34	4.85	57	85.09	265.7	24.8
125	F	46	124	80	5.6	64.4	31.5	3.2	0.7	0.2	3.58	1.75	0.18	0.04	0.01	126	4.27	37.8	88.5	29.5	333	13.1	42.2	219	9.9	11.4	0.22	24.5	10	15	1.5	11	46	3.4	273	66.2	43.5	22.7	1.9	10.8	4.1	6.7	7918	0.43	3.94	63	62.54	257.4	26.1
126	F	52	117	73	5.4	60.4	35	3.7	0.7	0.2	3.26	1.89	0.2	0.04	0.01	127	3.92	38.5	98.2	32.4	330	12.8	45.8	281	10.3	12.1	0.29	27.7	10	15	1.5	11	69	1.2	291	72.1	39.3	32.8	1.2	10.9	3.9	7	8083	0.52	4.32	51	84.71	228.7	25.6
127	M	32	125	85	7.1	59	34.4	4.7	1.8	0.1	4.18	2.44	0.33	0.13	0.01	163	5.43	48.9	90.1	30	333	12.6	41.7	225	12.7	17.1	0.29	47.1	34	26	0.7	48	90	3.9	228	69.4	43.2	26.2	1.6	8.1	3	5.1	9515	0.61	4.06	70	68	494.9	24.3
128	M	39	127	84	6.6	59.3	34.3	4.8	1.4	0.2	3.92	2.27	0.32	0.09	0.01	159	5.29	46.7	88.3	30.1	340	13.1	42.1	277	10.9	13.2	0.3	32.6	16	15	0.9	30	57	1.3	243	76.8	46.7	30.1	1.6	12.7	4.1	8.6	9988	NA	NA	NA	NA	NA	23.4
129	M	42	130	70	4.4	54.2	39.7	5	1.1	0	2.37	1.74	0.22	0.05	0	162	5.38	48.1	89.4	30.1	337	12.8	39.2	171	11.6	13.8	0.2	37.1	20	15	0.8	25	67	2.6	247	60.1	40.8	19.3	2.1	7.5	3.6	3.9	7790	0.5	3.49	35	3.69	249.1	25.8
130	F	29	107	63	5.4	50.4	38.4	8.4	2.4	0.4	2.7	2.1	0.5	0.1	0	128	4.66	38.6	82.9	27.5	332	13.4	NA	309	8.8	16.4	0.27	NA	16	18	1.1	24	61	0.9	269	76.2	42.9	33.3	1.3	6.9	2.9	4	10405	0.31	3.32	67	49.55	207	23.9
131	M	60	120	70	6.1	61.1	29.2	9.1	0.3	0.3	3.7	1.8	0.6	0	0	131	3.85	40.3	104.9	34.2	326	12.9	NA	295	6.9	15.8	0.204	NA	26	31	1.2	30	97	1.1	179	76.2	45.1	31.1	1.5	8.9	3.5	5.4	9442	0.44	4.04	45	89.78	179.6	27.9
132	F	36	100	60	4.7	50.2	39.1	6.4	4.3	0	2.36	1.84	0.3	0.2	0	128	4.23	38.1	90.1	30.3	336	12.1	39.9	182	10.8	12.7	0.2	31	7	14	2	7	40	3.2	188	60.7	41.1	19.6	2.1	7	3.2	3.8	5789	0.5	4.46	66	67.58	289	28.1
133	M	54	129	84	5.1	53.2	39	4.9	2.3	0.6	2.73	2	0.25	0.12	0.03	161	4.59	46.8	102	35.1	344	12.4	46.2	175	10.6	12.6	0.19	30.6	16	18	1.1	62	75	4.1	334	74.9	47.3	27.6	1.7	10.1	3.8	6.3	7503	0.83	4.72	83	56.87	347.6	27.1
134	M	56	135	87	5.4	70	23.5	5	1.3	0.2	3.79	1.27	0.27	0.07	0.01	153	5.06	47.3	93.5	30.2	323	12.2	41.6	197	11	13.2	0.22	33.2	21	16	0.8	16	49	3.9	239	74.5	42.3	32.2	1.3	17	5.3	11.7	7804	0.62	6.97	82	85	371.7	26
135	F	18	125	80	5.6	55.3	37.9	4.3	2.3	0.2	3.07	2.11	0.24	0.13	0.01	145	4.87	43.8	89.9	29.8	331	12.9	42.5	282	11.3	13.5	0.32	35.1	9	15	1.7	10	80	2.7	237	84.9	52.4	32.5	1.6	9.2	3.7	5.5	9545	0.59	4.54	60	75.67	388.1	26
136	M	48	137	84	6.3	47.2	42	9.6	0.7	0.5	3	2.6	0.6	0	0	170	5.46	51	93.4	31.2	334	13.2	NA	251	8.3	15.8	0.207	NA	22	22	1	15	59	2.4	293	73.3	44.3	29	1.5	14.9	5.1	9.8	8968	0.54	6.89	114	60.44	347	25.3
137	F	55	125	76	7.1	49.8	44.4	3.2	2.3	0.3	3.53	3.14	0.23	0.16	0.02	144	4.77	44.5	93.3	30.2	324	12.5	42.8	216	11.7	14.3	0.25	38.6	20	20	1	11	73	3.1	243	71.6	45.8	25.8	1.8	11.5	3.4	8.1	8200	0.39	5.75	62	92.74	228.8	26.4
138	F	61	120	80	8	63.8	27.9	4	4.2	0.1	5.13	2.24	0.32	0.34	0.01	157	5.18	46.9	90.5	30.3	335	12.9	42.5	261	9.9	11.8	0.26	23.7	12	14	1.2	12	108	NA	NA	68.6	40.4	28.2	1.4	19	3.8	15.2	9216	NA	6.36	95.5	66.6	400.4	30.9
139	F	36	120	80	7.7	59.4	34.6	5.3	0.6	0.1	4.58	2.67	0.41	0.05	0.01	137	4.38	39.8	90.9	31.3	344	12.4	41.5	217	10.3	11.4	0.22	26.3	12	14	1.2	13	62	5.4	276	66.6	46.6	20	2.3	4.6	2.7	1.9	8253	0.33	4.11	50	82.2	241	22
140	F	42	106	80	5.5	56	34.2	5.6	4	0.2	3.1	1.89	0.31	0.22	0.1	123	4.17	37.6	90.2	29.5	327	13.5	44.7	241	9.6	11.3	0.232	21.7	13	11	0.9	23	41	1.9	293	65.6	43.1	22.5	1.9	6.7	3.2	3.5	7510	0.45	4.39	51	86.08	331.7	24.3
141	F	65	114	78	5.2	56.6	34.3	6	2.9	0.2	2.92	1.77	0.31	0.15	0.01	132	4.23	40.4	95.5	31.2	327	13.2	46.6	230	10.9	12.7	0.25	31.2	14	17	1.2	17	49	5.3	245	65.3	41.8	23.5	1.8	12.2	3.8	8.4	6428	0.87	8.39	102	82.25	360.3	28.1
142	M	39	120	81	6.2	52.6	37.5	7.3	2.1	0.5	3.24	2.13	0.45	0.13	0.03	149	5.06	43.2	85.4	29.4	345	12.8	39.9	195	10.6	12.3	0.21	29.8	15	15	1	17	44	2.3	315	60.4	42.4	18	2.4	9.3	3.5	5.8	9084	0.81	4.96	84	59.05	401.6	22.3
143	F	25	111	78	5.5	54.1	34.7	8.6	2.2	0.4	2.95	1.89	0.47	0.12	0.02	119	4.01	26.6	91.3	29.7	326	13.2	44.1	328	10.1	11.3	0.330	24.8	13	15	1.2	14	41	2.0	257	65.7	43.2	22.5	1.9	6.6	2.9	3.7	6183	0.18	4.96	58	85.52	114.5	23.8
144	F	30	NA	NA	7	59.3	29.9	8	2.6	0	4.2	2	0.7	0.2	0	138	4.64	41.6	89.8	29.8	332	12.3	NA	219	8.4	16	0.184	NA	18	23	1.3	13	51	3.5	327	77.6	47	30.6	1.5	13.9	4.9	9	8753	0.36	3.25	52	62.5	333	28
145	M	61	120	80	4.2	52.6	33.4	8.1	5.5	0.4	2.2	1.4	0.3	0.2	0	171	5.5	51.8	94.1	31.1	330	12.6	NA	185	7.6	17.2	0.141	NA	36	32	0.9	34	96	4.3	258	77.8	45.6	32.2	1.4	19.4	5.4	14	10591	0.67	4.01	79	50.76	345.3	27.5
146	M	46	120	80	7.1	66.3	25.1	4.2	4.1	0.3	4.73	1.79	0.3	0.29	0.02	123	4.42	37.9	85.7	27.8	325	13.5	42.5	361	9.8	10.7	0.35	22.4	14	17	1.2	9	52	16.5	222	73.2	47	26.2	1.8	9.1	3.7	5.4	8218	0.64	3.28	69	47.54	234.1	24.1
147	F	32	105	80	8.3	71.9	19.8	5.3	2.9	0.1	5.94	1.64	0.44	0.24	0.01	129	4.28	39	91.1	30.1	331	12.4	41.3	234	10.8	13.7	0.25	32.1	8	12	1.5	15	52	2.8	240	68.6	41.2	27.4	1.5	6.3	3.2	3.1	6930	0.59	4.22	56	75.36	259.9	24.6
148	M	22	96	70	7.5	73.9	20.3	5.1	0.7	0	5.55	1.52	0.38	0.05	0	163	5.33	47.7	89.5	30.6	342	13.3	43.3	204	13.6	20.2	0.28	52.3	17	11	0.7	23	59	NA	NA	80.8	49.6	31.2	1.6	12.9	4.8	8.1	8823	NA	4.71	85.9	54.83	441.1	28
149	F	55	131	79	7.5	61.6	34.4	3.2	0.4	0.4	4.65	2.59	0.24	0.03	0.03	135	4.62	40.8	88.3	29.2	331	12.6	40.2	299	10.5	11.9	0.31	28.9	10	17	1.7	18	85	1.7	223	72	45.1	26.9	1.7	7.9	3.2	4.7	8640	0.27	5.34	57	93.68	168.2	24.4
150	M	45	120	80	5.9	40.9	52.1	4.7	2	0.3	2.41	3.08	0.28	0.12	0.02	145	4.84	43.2	89.3	30	336	12.7	41.1	204	10.5	13.3	0.21	29.4	32	23	0.7	18	52	11	274	66.8	46	20.8	2.2	6.2	3	3.2	7676	0.59	7.05	73	96.58	342.1	27.1
151	F	50	125	80	5.7	40.8	51.2	4.6	3.2	0.2	2.31	2.89	0.26	0.18	0.01	145	5.01	43.5	86.8	28.9	333	13.2	41.5	294	10.9	13.5	0.32	33.2	21	18	0.9	40	79	2.5	352	77.5	50.6	26.9	1.9	23.2	6.7	16.5	10147	0.57	5.48	50	109.5	269.8	27.5
152	F	43	122	88	5.8	55.8	37.7	5.3	1.2	0	3.24	2.19	0.31	0.07	0	125	3.93	36.7	93.4	31.8	341	11.9	40.5	213	10.4	11.8	0.22	27.5	13	17	1.3	8	60	2	256	71.6	42.5	29.1	1.5	8.8	4	4.8	6456	0.62	5.18	65	79.69	260	27.5
153	F	57	121	83	4.9	43	50.4	5.3	1.3	0	1.96	2.3	0.24	0.06	0	128	4.16	37.4	90.1	30.8	342	12.7	41.2	269	10.5	12	0.28	28.2	10	16	1.6	20	63	1.3	212	78.4	42.3	36.1	1.2	9.8	3.2	6.6	8928	0.66	4.42	68	65	300	27.8
154	M	49	130	107	6.4	70.2	20.3	8	1.5	0	4.5	1.3	0.5	0.1	0	155	5.24	46.1	87.9	29.6	337	12.9	NA	161	8.7	17.1	0.14	NA	22	18	0.8	50	134	4.8	329	70.5	47.5	23	2.1	33.2	9.3	23.9	9377	0.52	5.21	101	51.58	328	25.1
155	M	30	171	99	6.7	55.8	33.4	8.5	1.8	0.5	3.7	2.2	0.6	0.1	0	161	5.45	47.9	88	29.5	335	13.1	NA	242	7.6	15.9	0.18	NA	37	23	0.6	47	88	1.5	398	79.7	53.2	26.5	2	31.4	8.5	22.9	11314	0.46	4.93	82	60.12	390	24.9
156	M	40	140	90	7.5	65.4	29.2	4.1	1.2	0.1	4.91	2.19	0.31	0.09	0.01	148	4.77	42.4	88.9	31	349	13	42.2	213	11.1	13.9	0.24	34.4	15	21	1.4	31	72	19.7	347	71.1	46.5	24.6	1.9	8.8	4.6	4.2	11347	0.78	7.62	84	90.71	395.4	25.7
157	F	34	137	90	6.7	59.1	35	5	0.9	0	3.93	2.33	0.33	0.06	0	145	4.97	42.9	86.3	29.2	338	13.1	41.6	271	11.7	14.5	0.32	38.2	6	11	1.8	8	41	1.7	253	79.7	47.8	31.9	1.5	8.8	3.8	5	8554	0.65	5.63	45	125.11	172.8	25.7
158	F	60	136	79	7.4	56.3	36.7	5.6	1.1	0.3	4.2	2.7	0.4	0.1	0	131	4.1	39.7	96.9	32	331	13.7	NA	3.4	7.4	16.6	0.223	NA	18	21	1.2	21	83	1.1	270	79.2	46.9	32.3	1.5	9.7	3.2	6.5	10761	0.71	5.16	45	114.67	225	28.2
159	F	48	127	92	8.1	55.1	37.3	5.7	1.8	0.1	4.48	3.04	0.46	0.15	0.01	124	4.15	38.4	92.5	29.9	323	13	43.6	230	11.5	14.2	0.26	37.7	22	24	1.1	35	61	3.4	306	68.2	46.4	21.8	2.1	5.2	2.8	2.4	8338	0.52	3.63	49	74.08	209.6	24.3
160	F	40	101	53	5.3	60.8	33	5.1	0.9	0.2	3.2	1.74	0.27	0.05	0.01	132	4.17	39.5	94.7	31.7	334	13	44.8	203	12.2	15.1	0.25	42.6	13	19	1.3	29	29	2.8	263	69.7	44.4	25.3	1.8	11.6	5	6.6	5224	0.64	5.46	63	86.62	305.2	26.2
161	F	48	103	75	4	45.7	42.9	9	2.2	0.2	1.83	1.72	0.36	0.09	0.01	144	4.52	41.2	91.2	31.9	350	12.1	40.6	180	11.2	14.2	0.2	34.7	17	22	1.3	6	41	5.1	197	73	45.7	27.3	1.7	11.8	4.5	7.3	6416	0.4	4.63	62	74.68	254.7	27.8
162	M	53	137	86	7.0	76.4	19.6	4.0	0.0	0.0	5.38	1.38	0.28	0.00	0.00	149	4.69	44.8	95.5	31.8	333	12.6	44.2	280	9.8	10.8	0.270	22.0	15	15	1.0	15	81	6.3	252	59.5	42.1	17.4	2.4	13.1	5.0	8.1	7329	0.30	4.86	68	71.47	295.3	24.9
163	F	62	121	76	5.6	61.3	30.4	6.9	1.2	0.2	3.44	1.71	0.39	0.07	0.01	132	4.22	40.2	95.3	31.3	328	14.1	49.2	221	11.4	13.2	0.25	35.6	14	20	1.4	39	85	3.6	304	69.3	45.1	24.2	1.9	2.3	1.7	0.6	9100	0.59	6.98	45	155.1	209.8	25.8
164	F	56	125	80	5.8	69.8	23.1	5.4	1.7	0	4.02	1.33	0.31	0.1	0	120	3.93	36	91.6	30.5	333	13	43.7	230	11.2	12.9	0.26	34.8	13	14	1.1	23	96	1.5	173	68.4	41.1	27.3	1.5	6	2.3	3.7	8782	0.49	3.69	59	62.54	302.4	25.8
165	F	60	130	84	6.7	74.6	18.9	4.9	1.3	0.3	4.97	1.26	0.33	0.09	0.02	160	4.93	46.8	94.9	32.5	342	12.4	42.9	212	11.2	13.3	0.24	34.8	6	11	1.8	21	86	2.8	257	70.6	43.3	27.3	1.6	11.8	5.2	6.6	7519	0.74	5.62	65	86.46	340.1	26.2
166	M	50	138	80	8	67	24.9	6.4	1.6	0.1	5.32	1.98	0.51	0.13	0.01	134	4.06	41.8	103	33	321	14.2	53.7	233	10	11.3	0.23	24.5	17	17	1	15	153	3	254	73.7	40.3	33.4	1.2	8.4	3.5	4.9	6130	0.5	7.69	82	93.78	325.8	30.5
167	M	46	130	81	4.9	56.1	35.4	6.7	1.4	0.4	2.76	1.74	0.33	0.07	0.02	146	5.1	43.8	85.9	28.6	333	12.8	40.6	261	9.4	10.6	0.25	19.7	37	21	0.6	39	42	4.9	360	73.9	47.8	26.1	1.8	11	4.1	6.9	10375	0.38	6.67	94	70.96	385.7	28.5
168	F	19	106	66	4.5	59.8	34	3.8	2	0.4	2.71	1.54	0.17	0.09	0.02	138	5.05	42.2	83.6	27.3	327	13.1	38.9	334	11	13.2	0.37	33.6	13	17	1.3	12	75	3.6	202	73.7	46	27.7	1.7	8.4	3.6	4.8	7508	0.65	3.43	53	64.72	327.6	24.9
169	F	36	120	80	4.3	51.9	37.3	8.1	2.5	0.2	2.24	1.61	0.35	0.11	0.01	132	4.63	39.9	86.2	28.5	331	12.7	39.8	274	11.1	13.9	0.3	34.8	47	29	0.6	40	57	3.3	220	73.1	47	26.1	1.8	11.1	4.3	6.8	9120	0.42	4.03	47	85.74	243.5	29.3
170	M	61	116	80	5.7	50.6	44.3	3.7	1.2	0.2	2.87	2.51	0.21	0.07	0.01	176	5.55	49.5	89.2	31.7	356	12.4	40.5	190	10.9	14.4	0.21	33.9	20	16	0.8	21	86	3.1	261	68.3	47.4	20.9	2.3	33.6	8.9	24.7	7465	0.77	4.76	79	60.25	315	27.1
171	F	41	108	55	7	60.3	31.2	7.3	0.9	0.3	4.2	2.2	0.5	0.1	0	110	4.28	33.9	79.2	25.7	325	15.8	NA	242	8.4	16.7	0.202	NA	18	23	1.3	7	75	1.7	172	72.3	41.4	30.9	1.3	10.5	4.4	6.1	8700	0.36	3.65	42	86.9	210	24.6
172	M	66	126	84	8.5	58.9	32.5	4.5	4	0.1	4.99	2.75	0.38	0.34	0.01	160	4.98	47	94.4	32.1	340	12.6	43.1	240	10.4	11.9	0.25	27.2	16	17	1.1	21	86	9.1	306	74.5	50.5	24	2.1	11.1	3.7	7.4	8930	0.8	8.06	77	104.68	333	27.2
173	M	44	126	78	9.5	60.0	29.4	6.4	4.0	0.2	5.68	2.78	0.61	0.38	0.02	136	4.07	40.5	99.5	33.4	336	13.5	49.1	222	11.2	12.9	0.250	33.9	15	16	1.1	22	73	2.2	256	63.5	41.1	22.4	1.8	19.4	5.9	13.6	7933	0.34	5.42	72	75.28	359.0	28.3
174	M	36	160	100	7.7	54.5	33.5	7.4	4.2	0.4	4.19	2.57	0.57	0.32	0.03	162	4.81	47.6	99	33.7	340	12.5	45.3	246	11.3	13.1	0.28	36.2	46	29	0.6	274	55	2.1	433	64.5	46.6	17.9	2.6	7	3.1	3.9	9671	0.5	6.02	69	87.25	352	26.4
175	M	30	152	81	6.2	54.1	38	5.3	2.1	0.5	3.3	2.3	0.3	0.1	0	164	6.13	49.4	80.6	26.7	332	13.5	NA	226	6.6	16.3	0.15	NA	24	15	0.6	30	89	1	411	69	43.3	25.7	1.7	11.7	4.2	7.5	11926	0.27	3.61	68	53.09	468	28.6
176	M	48	NA	NA	6.9	56	33.6	8.4	1.3	0.7	3.9	2.3	0.6	0.1	0.1	158	5.69	47.6	83.7	27.8	332	13.1	NA	284	6.7	16.8	0.191	NA	26	24	0.9	21	79	3.7	301	79.2	46.6	32.6	1.4	12.9	4.2	8.7	9026	0.51	3.38	55	61.45	464	27.4
177	M	44	137	82	8	70.2	25.6	3.6	0.3	0.3	5.61	2.04	0.29	0.02	0.02	163	5.72	52	90.9	28.5	313	12.4	41.1	323	10	11.3	0.32	23.7	17	19	1.1	38	77	1.5	324	79.3	53.5	25.8	2.1	16.3	6.1	10.2	10006	0.56	3.76	72	52.23	278.5	27.3
178	M	39	108	73	5.2	46.2	45.8	6	1.4	0.6	2.4	2.4	0.3	0.1	0	156	5.07	45.6	90	30.8	342	12.4	NA	234	8.9	16.1	0.209	NA	51	29	0.6	27	60	1.2	351	72.6	44.9	27.7	1.6	10	3.7	6.3	11156	0.56	5.84	77	75.84	347	25.3
179	F	51	138	79	8.3	55.2	39.4	4.2	1	0.2	2.73	1.95	0.21	0.05	0.01	130	4.14	39.4	95.2	31.4	330	12.7	44.1	270	10.4	12.9	0.28	28.2	14	15	1.1	12	45	0.4	167	64.1	37.8	26.3	1.4	6.3	2.4	3.9	9129	0.52	4.97	65	76.46	297.8	25.5
180	M	78	142	86	7	61.2	29.5	7.1	2.1	0.1	4.28	2.07	0.5	0.15	0.01	130	3.76	38.6	102.7	34.6	337	12.9	48	189	10.4	11.6	0.2	27	17	19	1.1	26	74	6.7	244	71.8	44.9	26.9	1.7	9.9	3.8	6.1	7178	0.75	9.8	83	118.07	395.6	28.5
181	M	31	126	80	7.2	60.5	30.3	7.5	1	0.3	4.34	2.17	0.54	0.1	0.02	178	5.56	50.8	91.4	32	350	12.3	41.3	183	12.5	16.5	0.3	43.9	9	18	2	11	58	1.3	295	69.3	46.9	22.4	2.1	10	3.6	6.4	8309	0.55	4.24	73	58.08	269.7	28.7
182	M	44	110	80	6.2	49.5	40.1	6.8	3.1	0.5	3.07	2.48	0.42	0.19	0.03	159	4.65	47.7	102.6	34.2	333	12.6	46.8	226	9.7	10.5	0.22	21.3	16	20	1.3	44	84	3.3	427	70	49.6	20.4	2.4	9.1	3.3	5.8	8828	0.39	7.36	72	102.22	343.5	20.8
183	F	63	130	80	6.3	71.6	21	5.3	2.1	0	4.48	1.31	0.33	0.13	0	120	4.2	36.2	86.2	28.6	331	13	41.2	303	10.6	12.9	0.32	29.7	6	11	1.8	11	56	1.7	206	73.1	39.5	33.6	1.2	10	3.9	6.1	5597	0.93	4.43	66	67.12	292.5	27
184	M	27	118	78	8.6	58.3	28.6	4.8	7	1.3	5.01	2.45	0.41	0.6	0.11	158	5.29	48	90.7	29.9	329	13.7	45.1	199	13.5	20.3	0.27	51.8	13	15	1.2	20	69	2.8	332	70.3	47.9	22.4	2.1	6.1	2.5	3.6	8713	0.29	5.17	83	62.29	336.1	24.4
185	F	38	135	84	7.3	67.8	25.3	5.1	1.5	0.3	4.96	1.85	0.37	0.11	0.02	129	4.16	39.1	94	31	330	12.5	42.4	301	11.2	14	0.34	35	26	23	0.9	30	82	1.1	240	75.4	44.7	30.7	1.5	10.1	4	6.1	9647	0.47	4.72	64	73.75	306.1	30.9
186	M	58	140	96	4.7	59.2	30.4	7.9	2.3	0.2	2.79	1.43	0.37	0.11	0.01	133	4.32	40.3	93.3	30.8	330	13.4	45.6	168	11	13.5	0.18	33.7	13	16	1.2	13	72	5	265	55.3	39.3	16	2.5	7.4	4	3.4	5883	1.02	7.83	64	122.34	208.3	28.4
187	M	27	120	80	4.7	48	39.8	8.5	3.3	0.4	2.3	1.9	0.4	0.2	0	152	4.79	45.7	95.5	31.7	332	13.1	NA	218	7	16.3	0.152	NA	19	13	0.7	22	49	4.7	266	73.6	48.5	25.1	1.9	20.5	7	13.5	9733	0.2	5.66	95	59.58	407.6	28.3
188	M	70	106	74	6.7	64.5	25.8	6.6	2.7	0.4	4.32	1.73	0.44	0.18	0.03	156	4.66	45.2	97	33.5	345	12.4	43.8	258	10.9	12.6	0.28	32.3	12	18	1.5	34	87	2.4	266	67.5	44.3	23.2	1.9	13.2	4.2	9	8381	0.7	5.13	83	61.81	339.9	24.9
189	M	61	130	80	9.5	56.7	34.3	3.5	5.3	0.2	5.4	3.26	0.33	0.5	0.02	129	4.23	40	94.6	30.5	323	12.8	44.3	238	11.4	14.4	0.27	35.8	21	18	0.9	26	76	2.5	302	65.8	40.4	25.4	1.6	6	3.1	2.9	7858	0.82	8.52	71	120	321.1	24.5
190	M	27	NA	NA	6.5	58.9	29.7	9.7	1.4	0.3	3.8	1.9	0.6	0.1	0	153	5.01	44.8	89.3	30.5	342	12.6	NA	190	7.3	17.3	0.139	NA	36	25	0.7	91	74	9.8	300	76	44.6	31.4	1.4	8.7	3.6	5.1	9437	0.45	4.32	67	64.48	451	26.6
191	F	65	112	74	6	51.8	34.9	8.7	4.3	0.3	3.11	2.1	0.52	0.26	0.02	146	4.68	44.7	95.5	31.2	327	13.2	45.7	200	10.7	13.2	0.22	31.2	18	21	1.2	35	59	6.9	250	71.2	43.4	27.8	1.6	7.8	3.1	4.7	8134	0.66	6.62	72	91.94	338.7	25.3
192	F	29	125	85	6	73.1	21.5	4.2	1.2	0	4.4	1.29	0.25	0.07	0	115	3.66	35.5	97	31.4	324	12.8	45	212	9.9	11.2	0.21	23	23	21	0.9	14	58	1.7	202	68.3	39.7	28.6	1.4	8.2	3.4	4.8	6404	0.35	3.22	62	51.94	297.7	23
193	F	52	140	86	5.1	48.3	44	6.3	1.2	0.2	2.45	2.23	0.32	0.06	0.01	119	3.98	36.9	92.7	29.9	322	13.5	46.1	285	10.7	12.6	0.31	31.1	21	16	1	25	65	2.8	236	71.6	47.5	24.1	2	11.1	3.9	7.2	10807	0.55	5.25	59	88.98	211.8	26.4
194	M	42	135	79	8	52.4	42	4.7	0.7	0.2	4.2	3.38	0.38	0.06	0.02	152	5.09	45.1	58.6	29.9	337	12.8	41.2	204	10	11.9	0.2	25.3	36	26	0.7	31	58	4.3	391	74.9	50	24.9	2	18.1	5.7	12.4	10149	0.32	6.44	81	79.51	412.8	28.5
195	M	60	130	80	9.5	63.2	27.3	5.9	3.3	0.3	5.99	2.59	0.56	0.31	0.03	160	4.76	47.8	100.4	33.6	335	13.2	48.7	183	10.8	12.2	0.2	30.5	19	15	0.8	50	87	4.2	267	70.7	48.6	22.1	2.2	19.2	6.9	12.3	9500	0.72	6.17	82	75.24	382.9	26.3
196	M	50	137	86	5.7	76.2	16.8	5.8	1.2	0	4.36	0.96	0.33	0.07	0	142	4.49	1.7	92.9	31.6	341	12.8	43.5	2.6	10.7	12.6	0.22	30.5	34	21	0.6	22	78	0.8	268	71.7	49	22.7	2.2	32.1	8.7	23.4	8004	0.57	6.58	56	117.5	352.5	27.3
197	F	41	104	59	6	66.7	24.4	6	2.6	0.3	4	1.5	0.4	0.2	0	133	4.76	40.3	84.6	27.9	330	13	NA	179	10	16.9	0.18	NA	20	18	0.9	16	51	1.5	243	68.7	43	25.7	1.7	9.8	3.9	5.9	7774	0.49	2.69	65	41.38	172	25.8
198	F	41	132	85	7.6	59.6	30.9	5.2	4.2	0.1	4.54	2.36	0.4	0.32	0.01	123	4.29	37.8	88.1	28.7	325	13.9	45	295	11	12.9	0.32	31.9	20	16	0.8	23	77	0.7	259	71.2	40.4	30.8	1.3	9.4	4	5.4	7826	0.38	3.6	52	69.23	213.8	25.1
199	F	53	87	59	6	43.4	40.3	5.4	10.3	0.6	2.6	2.4	0.3	0.6	0	162	5.64	48.6	86.2	28.7	333	12.8	NA	240	7.1	16.2	0.17	NA	18	23	1.3	37	61	0.5	320	75.2	43.9	31.3	1.4	10.2	4.1	6.1	8730	0.28	3.52	73	48.22	347	28.4
200	F	17	103	79	4.3	51	41.5	5.4	1.6	0.5	2.18	1.77	0.23	0.07	0.02	123	4.09	38.2	93.4	30.1	322	12.8	44.2	238	11.2	13.3	0.27	34.8	7	14	2	9	64	6.3	204	67.3	42.3	25	1.7	3.8	1.8	2	15732	0.29	6.37	63	85.24	246.8	27.6
201	M	46	119	80	8.4	65	26.3	6.5	2	0.2	5.42	2.2	0.54	0.17	0.02	138	4.34	41	94.5	31.8	337	12.9	45	229	10.1	11.8	0.23	25.9	18	16	0.9	14	65	3.7	268	60.2	39.7	20.5	1.9	7.7	3.5	4.2	7508	0.77	5.31	72	73.75	366.9	25.9
202	F	32	128	74	5.2	59.3	32.4	6.2	1.7	0.4	3.08	1.68	0.32	0.09	0.02	126	3.97	37.8	95.2	31.7	333	12.5	43	224	11.7	14	0.26	37.8	10	12	1.2	10	39	5.3	248	61.5	39.9	21.6	1.8	4.1	2	2.1	5972	0.58	3.74	57	65.61	235.1	23.5
203	F	24	125	80	6.1	54.5	37.5	7	0.7	0.3	3.34	2.3	0.43	0.04	0.02	139	4.45	40.5	91	31.2	343	12.1	40.7	266	10.3	12.2	0.28	28.5	16	19	1.2	10	61	1.9	276	77	48.8	28.2	1.7	11.2	3.6	7.6	8371	0.35	2.84	56	50.71	291.8	23.2
204	F	39	NA	NA	7.8	59.3	33.7	5.7	0.9	0.4	4.6	2.6	0.4	0.1	0	122	4.28	37.8	88.3	28.5	322	14.4	NA	314	7.5	15.9	0.236	NA	14	18	1.3	9	80	5.8	212	67.5	40.7	26.8	1.5	7.3	3.4	3.9	12894	0.51	4.08	71	57.46	283	25.2
205	M	30	104	59	6.2	54	33.3	8.1	4.1	0.5	3.3	2.1	0.5	0.3	0	147	5.15	44.4	86.2	28.6	332	13.1	NA	216	7.6	16.4	0.16	NA	13	17	1.3	21	58	1.9	293	77.7	45.8	31.9	1.4	18.9	5.7	13.2	8679	0.46	4.66	90	51.78	370	30.7
206	F	37	NA	NA	5.1	64	28	5	2.7	0.3	3.3	1.4	0.3	0.1	0	129	4.55	38.6	84.8	28.3	334	12.8	NA	234	8.6	16.8	0.201	NA	8	12	1.5	15	60	0.9	258	72	45.4	26.6	1.7	12.2	4.3	7.9	7812	0.43	4.56	50	91.2	285	24
207	M	43	140	84	8.3	60.7	33.6	3.3	2.3	0.1	5.04	2.79	0.27	0.19	0.01	146	4.64	43.5	93.8	31.5	336	12.5	42.5	289	9.8	11.1	0.28	22.6	22	21	1	14	73	1.7	274	73.7	47.1	26.6	1.8	9.2	3.4	5.8	9762	0.49	5.36	72	74.44	316	27.5
208	F	39	146	80	7.9	52.2	42.2	4.2	1.3	0.1	4.1	3.31	0.33	0.1	0.01	138	4.74	41.7	88	29.1	331	13	42.1	311	10.7	13	0.33	31.4	41	26	0.6	53	94	2.3	338	75.5	48	27.5	1.7	8.5	3.2	5.3	13711	0.44	5.82	54	107.78	306.7	24.9
209	M	57	128	89	6.6	59.4	32.3	6.8	1.2	0.3	3.92	2.13	0.45	0.08	0.02	147	4.32	44.4	102.8	34	331	13.2	49.5	211	9.8	10.7	0.21	21.9	17	18	1.1	65	88	5.3	350	68.1	40.7	27.4	1.5	8.7	3.9	4.8	7863	0.54	6.62	85	77.88	304.5	26
210	M	50	124	81	9.3	75.4	22.2	1.9	0.4	0.1	6.99	2.06	0.18	0.04	0.01	150	5.26	45.8	87.1	28.5	328	12.6	40.3	231	11.0	12.8	0.260	33.3	42	26	0.6	18	77	1.1	348	77.4	46.9	30.5	1.5	16.4	4.4	12.0	12407	0.21	5.16	72	71.67	378.6	22.4
211	M	36	120	80	5	42.4	50.6	5.2	1.2	0.6	2.14	2.55	0.26	0.06	0.03	147	4.82	43.6	90.5	30.5	337	12.3	40.8	204	11.1	14	0.23	35.7	20	21	1.1	21	48	1.8	303	64.6	42.8	21.8	2	7.4	3.1	4.3	9273	0.54	6.19	70	88.43	426	30.3
212	F	37	116	79	7	64.6	30.4	3.6	1.3	0.1	4.52	2.13	0.25	0.09	0.01	135	4.46	39.9	89.5	30.3	338	12.4	40	270	9.6	10.2	0.26	20.5	16	10	0.5	18	57	1.3	272	80	49.4	30.6	1.6	14	4.7	9.3	10845	0.4	4.03	62	65	357.1	22
213	F	33	120	80	6.1	52.8	40.5	5.8	0.6	0.3	3.2	2.5	0.4	0	0	144	5.04	43.6	86.6	28.6	331	13.2	NA	240	8.6	16.2	0.205	NA	9	13	1.4	14	58	7.9	267	78.8	45.4	33.4	1.4	6.8	2.6	4.2	7228	0.44	5.77	43	134.19	224	23
214	F	52	120	80	7.2	61	34.4	4.2	0.3	0.1	4.4	2.48	0.3	0.02	0.01	135	4.22	40.4	95.7	32	334	12.5	43.7	186	11.3	13.5	0.21	35.4	15	22	1.5	16	59	2.2	310	73.5	51.4	22.1	2.3	8.8	3.3	5.5	13702	0.42	6.41	62	103.3	212.6	24.3
215	M	48	150	86	9.5	73.7	18.7	6.1	0.6	0.9	7	1.8	0.6	0.1	0.1	165	5.59	49.8	89.1	29.5	331	13.7	NA	188	6.9	16.9	0.129	NA	24	21	0.9	44	79	1.5	341	74.2	45.3	28.9	16	17.1	5.5	11.6	11346	0.56	5.4	61	88.52	396	27.1
216	M	34	130	70	7.9	46.8	45.5	4.4	2.9	0.4	3.68	3.58	0.35	0.23	0.03	151	4.87	43.2	88.7	31	350	12.6	40.8	314	9.8	10.8	0.31	23.2	40	25	0.6	39	60	3.5	441	69.6	47.4	22.2	2.1	5.8	2.3	3.5	11095	0.52	4.36	70	62.29	522.6	25.6
217	M	20	129	79	6.5	42	51	4.6	2.2	0.2	2.74	3.32	0.3	0.14	0.01	147	4.85	43.6	89.9	30.3	337	12.4	40.7	279	11.2	13.8	0.31	35.8	9	12	1.3	9	70	7.1	295	69.5	45.3	24.2	1.9	9	3.2	5.8	7661	0.79	6.04	83	72.77	384.5	24.4
218	F	80	112	70	8.5	65.2	28.3	5.1	1.3	0.1	5.52	2.39	0.43	0.11	0.01	133	4.2	41.6	99	31.7	320	12.8	46.5	367	9.7	10.8	0.35	21.4	8	16	2	17	99	2.9	201	70.7	39.9	30.8	1.3	7.2	2.7	4.5	13424	0.56	5.83	55	105	238.6	27.4
219	F	68	122	78	5.2	52.3	35.5	5.9	6.1	0.2	2.74	1.86	0.31	0.32	0.01	156	4.95	45.8	92.5	3.15	341	13.1	44.2	167	10.3	12.1	0.17	26.9	12	21	1.8	73	62	3.1	369	73.8	49.1	24.7	2	13.3	5.1	8.2	7828	0.66	7.26	80	90.75	375.6	25.1
220	M	44	130	92	8.8	76.3	16.4	3	4.1	0.2	6.68	1.44	0.26	0.36	0.02	153	5.28	46.8	88.6	29	327	13.7	44.3	426	11.1	13.9	0.47	34.1	25	22	0.9	34	64	2.3	381	80.3	51.3	29	1.8	30.5	8.2	22.3	8124	0.68	6.39	74	86.35	419.2	30.2
221	F	16	109	76	4.5	56.6	27.6	13.1	2.3	0.4	2.5	1.2	0.6	0.1	0	128	3.96	38.4	96.9	32.3	333	13.4	NA	150	8.8	16.2	0.131	NA	18	19	1.1	12	58	8.5	192	66.1	43.2	22.9	1.9	6.4	3	3.4	6137	0.62	3.3	51	64.71	324.6	25.4
222	F	25	NA	NA	7.4	54.3	37.4	6.5	1.1	0.7	4	2.8	0.5	0.1	0.1	133	4.61	39.1	84.8	28.9	341	13.2	NA	264	7.9	17.7	0.209	NA	24	20	0.8	26	53	2.8	295	75.7	46.9	28.8	1.6	10.8	3.7	7.1	10006	0.36	2.89	49	58.98	289	28.8
223	F	39	106	67	7.1	70	24	4.5	1.1	0.4	5	1.7	0.3	0.1	0	151	4.97	43.9	88.2	30.3	343	12.4	NA	275	7.2	16.2	0.2	NA	10	12	1.2	18	66	1	291	70.5	42.2	28.3	1.5	9.9	3.4	6.5	8245	0.34	3.64	56	65	195	26.1
224	M	27	120	78	5.7	50.1	44	4.4	1.1	0.4	2.84	2.49	0.25	0.06	0.02	138	4.54	40.9	90.1	30.4	337	13.5	44.6	271	10.2	0.28	25.3	NA	19	16	0.8	47	77	4.6	365	74.1	51.8	22.3	2.3	6.9	3.2	3.7	7027	0.29	3.94	63	62.54	287.9	28.3
225	M	18	124	79	5.0	61.7	31.9	5.4	1.0	0.0	3.07	1.59	0.27	0.05	0.00	145	4.74	41.9	88.4	30.6	346	12.6	40.0	203	11.4	13.4	0.230	36.0	15	13	0.9	10	57	NA	NA	72.0	46.9	25.1	1.9	9.1	4.3	4.8	8023	NA	5.96	74	80.54	212.1	27.7
226	M	65	132	84	4.7	49.1	43.5	4.7	2.1	0.6	2.31	2.05	0.22	0.1	0.03	135	4.29	40.8	95.1	31.5	331	12.1	41.2	164	12.5	16.1	0.2	45.7	16	16	1	16	50	6	240	72.6	43.5	29.1	1.5	11	4.4	6.6	7713	0.78	5.38	52	103.46	249.9	27.1
227	M	37	134	87	7.2	45.7	48.1	4.6	1.3	0.3	3.30	3.46	0.33	0.09	0.02	153	5.03	43.9	87.3	30.4	349	12.7	40.6	231	11.9	14.4	0.270	40.5	40	26	0.7	34	55	5.1	296	78.9	49.8	29.1	1.7	27.7	8.1	19.6	9937	0.41	4.57	73	62.60	547.5	24.8
228	M	52	129	79	6.3	60	23.3	5.4	11.3	0	3.76	1.46	0.34	0.71	0	160	5.01	47.6	95	31.9	336	12.3	42.4	182	11.8	14.7	0.21	39.5	29	28	1	14	65	3	285	67.9	43.3	24.6	1.8	12.5	4	8.5	9101	0.57	6.59	77	85.68	342.6	28.1
229	F	50	126	85	5.1	57.6	33.9	6.1	2.4	0	2.93	1.72	0.31	0.12	0	101	4.25	34	80	23.8	297	19.2	55.7	308	10.5	11.5	0.32	28.2	28	21	0.8	12	50	0.8	200	66.1	33.1	33	1	10.4	4.3	6.1	7722	0.7	5.26	57	92.28	242.9	28.3
230	M	27	110	70	4.8	48.7	44.2	5.4	1.5	0.2	2.35	2.13	0.26	0.07	0.01	161	5.3	48.3	91.1	30.4	333	12.7	42.4	217	10.8	12.8	0.24	31.3	11	19	1.7	19	74	2.8	388	75.6	47.6	28	1.7	10.7	3.4	7.3	10641	0.45	4.31	77	55.97	383.2	27.1
231	M	31	102	78	6.9	58.1	33.7	6.1	2	0.1	3.99	2.32	0.42	0.14	0.01	167	4.97	49.4	99.4	33.6	338	12.4	45.2	184	10.8	12.8	0.2	30.4	15	16	1.1	17	75	1.1	389	68.8	48.2	20.6	2.3	13.9	5.5	8.4	10541	0.41	4.43	71	62.39	320.9	29.4
232	F	17	107	73	5.9	52.7	40.9	5.6	0.8	0	3.13	2.43	0.33	0.05	0	123	3.68	37.1	95.6	31.7	332	12.3	42.7	196	10	10.6	0.02	24.1	14	16	1.1	13	70	6.9	225	62.4	44.9	17.5	2.6	8.2	3.8	4.4	8118	0.5	2.93	59	49.66	237.9	24.4
233	F	41	NA	NA	6.4	58.3	32.9	6.6	1.7	0.5	3.7	2.1	0.4	0.1	0	144	5.28	43	81.4	27.3	335	12.9	NA	288	7.9	16.1	0.228	NA	10	13	1.3	21	41	1.2	339	80.1	46.2	33.9	1.4	7.3	3.1	4.2	12130	0.38	4.24	49	86.53	350	25.4
234	M	19	125	80	8.6	58.2	34.7	6	0.9	0.2	4.98	2.97	0.51	0.08	0.02	163	5.29	46.7	88.3	30.8	349	12.2	38.9	303	9.6	10.8	0.29	20.7	21	20	1	18	94	4.3	382	76.9	47.7	29.2	1.6	12	4.1	7.9	8255	0.35	4.92	66	74.55	415.9	26.9
235	M	30	NA	NA	4.3	63.9	26.4	7.5	1.7	0.5	2.7	1.1	0.3	0.1	0	149	5.43	44.4	81.8	27.4	334	12.7	NA	230	8.6	16.7	0.196	NA	23	17	0.7	25	88	1.7	324	75.8	46.6	29.2	1.6	7.6	2.6	5	10463	0.54	5.55	79	70.25	346	25.6
236	F	45	126	78	6.5	59.8	33.4	5.7	0.9	0.2	3.9	2.18	0.37	0.06	0.01	132	4.32	39.6	91.7	30.6	333	12.9	43.3	257	9.5	10.3	0.24	19.7	10	17	1.7	24	53	3.3	236	69.2	45.3	23.9	1.9	14.5	5.3	9.2	9239	0.31	4.41	53	83.21	317.8	26.1
237	M	39	134	86	4.3	56.0	37.0	5.6	1.2	0.2	2.39	1.58	0.24	0.05	0.01	167	5.44	51.3	94.3	30.7	326	12.9	44.2	152	12.9	18.7	0.200	49.0	13	14	1.1	13	62	5.3	216	68.1	43.6	24.5	1.8	11.0	3.7	7.3	7475	0.26	4.92	73	67.40	252.5	28.8
238	M	65	108	64	6.8	64.5	27.2	5.9	2.1	0.3	4.38	1.85	0.4	0.14	0.02	152	4.58	44.9	98	33.2	339	11.8	42.3	190	10.7	13.2	0.2	30.5	25	27	1.1	14	91	1.3	304	69.9	38	31.6	1.2	7.4	3.4	4	8365	0.78	6.27	62	101.13	237.3	26.8
239	M	19	110	70	5.8	59.9	35	4.2	0.7	0.2	3.46	2.02	0.24	0.04	0.01	167	5.17	49.1	95	32.3	340	13.2	45.8	212	11.1	13.1	0.24	34	10	15	1.5	8	113	6.1	272	71.5	49.8	21.7	2.3	24.3	8.1	16.2	6319	0.65	4.23	77	54.94	342.6	24.3
240	F	37	128	86	5.7	54.3	33.6	4.4	7.5	0.2	3.1	1.92	0.25	0.42	0.01	135	4.34	40.9	9402	31.1	330	13.2	45.9	229	13.3	17.9	0.3	52.9	10	15	1.5	10	53	1.5	241	71.1	42.7	28.4	1.5	8.8	3.5	5.3	9777	0.38	4.23	57	74.21	200.7	22.3
241	M	57	135	85	7.6	53.1	37.9	5.5	3	0.5	4	2.9	0.4	0.2	0	150	4.61	43.7	94.6	32.4	343	12.7	NA	187	8.4	17.2	0.156	NA	20	17	0.9	43	55	11.9	376	72.9	43.5	29.4	1.5	9.7	4	5.7	9859	0.68	3.69	53	69.62	449	22.3
242	M	25	130	80	7.4	59.9	33.6	5	1.1	0.4	4.42	2.48	0.37	0.08	0.03	154	5.18	45	86.9	29.7	342	13.3	42.1	238	11.4	13.6	0.27	36.3	15	18	1.2	27	57	1.5	274	74.1	46.6	27.5	1.7	15	6	9	9724	0.46	3.05	94	32.45	414.9	23.2
243	F	24	NA	NA	6.4	52.6	38.7	6	2.3	0.4	3.4	2.5	0.4	0.1	0	134	4.59	40.2	87.5	29.2	333	12.6	NA	221	8.4	15.8	0.184	NA	9	17	1.9	11	56	1.2	216	74.2	42.9	31.3	1.4	10.6	3.9	6.7	9814	0.43	3.92	42	93.33	251	26.4
244	M	42	126	81	8.4	60.1	32.5	4.7	2.6	0.1	5.07	2.74	0.4	0.22	0.01	159	5.02	47.7	95	31.7	333	12.9	44.8	180	11.6	15.3	0.21	38.9	18	14	0.8	22	71	2.6	247	71.8	44.5	27.3	1.6	13.9	4.5	9.4	9269	0.47	5.19	83	62.53	246.1	26.1
245	M	45	128	78	5.7	61.8	29.3	6.8	1.7	0.4	3.5	1.7	0.4	0.1	0	148	4.77	45.7	95.7	31	324	13.1	NA	213	8.3	16	0.176	NA	20	18	0.9	17	52	2.9	296	66.4	43.4	23	1.9	6.8	3.1	3.7	9443	0.55	4.42	62	71.29	377.4	27.1
246	F	33	126	82	5.9	51.3	39.3	5.8	2.6	1	3	2.3	0.34	0.15	0.06	129	4.37	39.1	89.5	29.5	330	12.6	40.4	275	10.1	11.5	0.28	25.9	12	15	1.3	12	71	2.1	246	65.8	41.8	24	1.7	10.4	3.7	6.7	8876	0.12	4.75	60	79.17	332.2	28.1
247	M	26	133	81	6.6	58.3	32.9	6.8	1.7	0.3	3.83	2.16	0.45	0.11	0.02	165	5.32	48.2	90.6	31	342	12.5	40.8	190	10.9	12.8	0.21	32.4	42	24	0.6	35	79	NA	NA	71	41	30	1.4	12.2	4.1	8.1	13314	NA	3.12	80	39	421.8	26.3
248	F	59	120	80	7.3	66.7	28.6	3.6	0.8	0.3	4.88	2.09	0.26	0.06	0.02	154	4.95	46.7	94.3	31.1	330	13.7	47.2	223	12	15.3	0.27	41.9	13	19	1.5	34	47	3.3	346	74.7	48	26.7	1.8	29.5	9	20.5	7916	0.64	6.34	85	74.59	337.4	26
249	F	24	NA	NA	6.8	62.1	32.5	4.6	0.5	0.3	4.2	2.2	0.3	0	0	136	4.61	39.7	86.2	29.4	342	12.4	NA	223	9.8	17	0.217	NA	31	23	0.7	36	82	2.6	293	73.9	46.2	27.7	1.7	6.8	2.8	4	10803	0.48	3.93	39	100.77	454	26.5
250	M	29	129	78	6.9	57	32.3	4.4	6	0.3	3.92	2.22	0.3	0.41	0.02	158	5.27	47.9	90.9	30	330	12.9	42.7	318	11.3	13.5	0.36	36.1	33	22	0.7	38	77	2	319	72.4	49.8	22.6	2.2	20.9	6.3	14.6	12028	0.68	3.9	84	46.43	339.9	24.7
251	F	61	128	80	5.4	67.4	24.3	6	2.1	0.2	3.61	1.3	0.32	0.11	0.01	168	5.13	49.7	96.9	32.7	338	12.2	43.3	150	11.6	14.7	0.17	36.9	18	18	1	10	41	3.9	274	66.6	39.6	27	1.5	11.1	5.5	5.6	6730	1.11	6.59	81	81.36	305.4	26.2
252	M	34	120	80	4.9	42.8	51.7	4.1	1.2	0.2	2.09	2.53	0.2	0.06	0.01	142	4.62	41.8	90.5	30.7	340	12.6	41.6	200	10.1	11.7	0.2	25.3	11	10	0.9	12	86	3.6	308	73.2	44.9	28.3	1.6	7.2	2.8	4.4	6940	0.8	6.05	97	62.37	481.5	27.3
253	M	27	121	79	5.8	68.6	23.8	4.5	2.9	0.2	4	1.39	0.26	0.17	0.01	154	5.12	47.4	92.6	30.1	325	12.6	43.3	237	10.7	12.3	0.25	30.1	27	21	0.8	12	59	3.8	245	73.8	48.5	25.3	1.9	12.9	3.9	9	9089	0.4	4.42	73	60.55	407.6	29.7
254	F	43	140	89	4.8	65.8	23.8	8.5	1.7	0.2	3.18	1.15	0.14	0.08	0.01	118	4.03	38	94.3	29.3	311	15.3	52.3	260	9.6	10.4	0.25	21	11	12	1.1	10	43	1.4	268	68.3	45.8	22.6	2	9.8	4.3	5.5	6992	0.64	3.52	48	73.33	180.1	29.8
255	F	58	129	87	6.8	43.7	49.6	4.4	1.9	0.4	2.98	3.38	1.3	0.13	0.03	133	4.94	41.2	83.3	16.9	323	13.4	40.5	302	10	11.8	0.3	25.6	19	13	0.7	7	69	1.8	253	64.7	41.6	23.1	1.8	9.8	3.8	6	7252	0.64	6	51	117.65	333.5	29.3
256	F	28	96	74	6.9	64.2	29.9	5.1	0.4	0.4	4.4	2.1	0.4	0	0	132	4.36	38.6	88.3	30.2	342	13.5	NA	261	8	16.4	0.208	NA	13	17	1.3	16	60	4	223	79.1	49.3	29.8	1.7	17.6	5.6	11.9	8413	0.46	4.49	63	71.27	240.7	25.9
257	F	79	102	86	7.4	64.4	24.3	9.5	1.3	0.5	4.7	1.8	0.7	0.1	0	138	4.06	41.8	103	34	330	13.5	NA	228	9.4	17.4	0.215	NA	24	21	0.9	20	76	2.8	249	73	45.4	27.6	1.6	11.6	4.4	7.2	8099	0.74	5.54	81	88.4	422.7	30.7
258	F	42	125	79	5.9	62.3	30	4.3	3.2	0.2	3.66	1.76	0.25	0.19	0.01	132	4.44	40.7	91.7	29.7	324	13.2	44.1	209	13.5	19.1	0.28	51.8	10	14	1.4	13	72	5.1	303	69.8	43.6	26.2	1.7	30	8.7	21.3	7856	0.46	3.73	65	57.38	294.4	26.2
259	F	60	120	88	4.9	47.3	38.5	7.2	6.8	0.2	2.31	1.88	0.35	0.33	0.01	150	5.03	44.4	88.3	29.8	338	12.9	41.8	201	12.1	15.5	0.24	41.5	14	13	0.9	33	72	10	265	68.9	44.5	24.4	1.8	15.5	5.4	10.1	8646	0.68	6.7	57	11.54	154.1	24.3
260	M	24	130	86	6.7	61.1	29.2	7	0.14	0.01	3.47	1.66	0.4	0.14	0.01	144	4.49	41.6	92.7	32.1	346	12.3	41.5	217	10.9	13.6	0.24	33.1	12	17	1.4	9	82	1.8	354	67.1	47.9	19.2	2.5	26.3	8.3	18	6259	0.57	5.49	65	84.46	342.4	28.3
261	M	19	115	83	9.3	58.2	34.7	4.3	2.6	0.2	5.43	3.24	0.4	0.24	0.02	165	5.28	48.8	92.4	31.3	338	12.6	42.9	295	9.5	11	0.28	21.2	23	18	0.8	17	94	4.3	323	70.8	50.6	20.2	2.5	14.8	5.2	9.6	12270	0.53	3.71	77	48.18	376.3	29.5
262	F	44	130	80	9.2	65.6	29.3	3.9	0.9	0.3	6.03	2.69	0.36	0.08	0.03	138	4.22	42.5	100.7	32.7	325	12.7	46.2	328	11.2	13.5	0.37	34.1	25	22	0.9	3	63	2.3	258	66.7	43.9	22.8	1.9	2.7	1.8	0.9	7103	0.38	4.72	64	73.75	286.1	24.3
263	M	70	148	80	5.6	53.8	36.7	7.8	1.3	0.4	3	2.1	0.4	0.1	0	124	4.21	38.6	91.6	29.5	322	13.8	NA	182	8.7	16.6	0.157	NA	13	14	1.1	10	71	2	232	69.8	42	27.8	1.5	8.5	3.8	4.7	6927	0.91	6.1	58	105.17	312.9	26
264	F	42	103	76	5.4	39.4	53.6	4.8	2	0.2	2.13	2.9	0.26	0.11	0.01	132	4.43	39.8	89.8	29.8	332	13.2	43.7	283	11.1	13.2	0.31	33.8	15	19	1.3	8	68	3.2	259	70.7	44.6	26.1	1.7	11.5	3.9	7.6	7358	0.37	5.65	63	89.63	319.8	23.9
265	M	31	167	90	7.8	55	33.5	8.6	2.4	0.5	4.3	2.6	0.7	0.2	0	162	5.84	49.2	84.3	27.8	330	13.7	NA	230	8.4	16.9	0.2	NA	17	18	1.1	28	78	2.5	289	75.1	48.7	26.4	1.8	10.5	3.5	7	12401	0.43	5.14	89	57.75	387	23.7
266	F	57	134	77	4.4	59.3	32.9	6.2	0.9	0.7	2.6	1.4	0.3	0	0	125	4.34	38.1	87.9	28.8	328	13.4	NA	220	7.4	16.7	0.161	NA	23	22	1	47	65	1.5	236	71.6	39.6	32	1.2	9.5	4.6	4.9	9096	0.36	2.95	62	47.58	229	25.3
267	M	38	124	78	6.9	65.2	30.1	3.4	0.7	0.6	4.5	2.1	0.2	0	0	155	5.26	46.1	87.6	29.4	336	12.2	NA	240	7.3	16.4	0.175	NA	23	20	0.9	12	68	1.2	287	74.4	46.3	28.1	1.6	17	5.3	11.7	7741	0.4	5.24	69	75.94	344	28.4
268	F	35	NA	NA	6.1	61.7	30.5	4.1	2.7	1	3.8	1.9	0.2	0.2	0.1	134	4.72	40.2	85.1	28.5	334	13.4	NA	196	8	16.9	0.157	NA	6	17	2.8	14	71	0.8	300	78.4	48.1	30.3	1.6	26	7.5	18.5	7474	0.36	2.75	50	55	301	29.6
269	M	49	126	78	4.1	48.8	42.4	5.1	3.2	0.5	2	1.74	0.21	0.13	0.02	129	4.19	36.7	87.6	30.8	351	12.1	39.1	201	10.1	11.1	0.200	25.2	14	14	1.0	40	62	3.1	310	66.4	40.5	25.9	1.6	15.0	5.8	9.2	7995	0.55	5.19	71	73.10	307.1	27.7
270	M	29	NA	NA	6	64	25.8	6.3	3.5	0.4	3.9	1.6	0.4	0.4	0	164	5.68	48.3	85.1	28.9	340	12.5	NA	189	8.2	16.4	0.155	NA	27	19	0.7	19	64	1.8	337	72.1	50	22.1	2.3	17	6.8	10.2	8974	0.37	5.34	65	82.15	456	26.3
271	M	49	123	72	4.6	69.4	25	4.6	0.7	0.3	3.2	1.2	0.2	0	0	139	4.72	41	86.9	29.5	339	12.7	NA	229	7	17.1	0.16	NA	14	14	1	21	78	1.1	302	75.5	50.4	25.1	2	14.7	4.4	10.3	10631	0.49	6.11	74	82.57	303	27.7
272	F	40	122	85	5.1	54.4	37.5	6.7	0.8	0.6	2.76	1.9	0.34	0.04	0.03	111	4.04	34	84.2	27.5	326	16.1	49.5	337	9.1	10.1	0.31	17.5	11	14	1.3	31	48	1	265	72.1	39.2	32.9	1.2	7.2	2.7	4.5	7620	0.66	4.67	68	68.68	303.7	21.4
273	F	49	NA	NA	7	73.3	20.2	5.2	0.7	0.6	5.1	1.4	0.4	0	0	131	4.84	40.2	83	27.1	326	13.8	NA	266	7.9	16.5	0.211	NA	10	15	0.2	16	53	1	286	73.2	46.2	27	1.7	5.7	2.7	3	7405	0.34	3.45	37	93.24	201	29.1
274	M	27	136	76	7	53.7	33.4	6.6	5.6	0.7	3.8	2.3	0.5	0.4	0	156	5.13	47.5	92.6	30.4	328	12.4	NA	257	8.2	16.3	0.209	NA	27	15	0.6	11	62	0.7	250	73.2	47.5	25.7	1.9	13.6	4.6	9	9031	0.62	4.18	76	55	630.9	28.1
275	F	67	120	80	6.2	49.7	43.4	5.3	1.3	0.3	3.09	2.7	0.33	0.08	0.02	153	4.9	46.3	94.5	31.2	330	12.9	45.1	182	10.7	11.9	0.19	30.1	15	18	1.2	17	88	1.9	239	64	40.6	23.4	1.7	8.4	3.9	4.5	14888	0.96	5.31	73	72.74	295.9	30.1
276	M	46	137	87	7	66.2	27.6	4.9	1	0.3	4.6	1.9	0.3	0.1	0	153	4.84	45	92.8	31.6	340	12.6	NA	233	6.7	16.2	0.156	NA	24	35	1.5	112	67	1.5	420	76.2	49.7	26.5	1.9	15.8	6.4	9.4	12506	0.49	6.74	94	71.7	365	26.6
277	M	31	116	76	8.1	53.1	39.4	5.8	1.4	0.3	4.3	3.2	0.5	0.1	0	157	5.59	47.8	85.6	28	328	13.7	NA	184	10.5	17.1	0.2	NA	17	21	1.2	19	57	1.3	362	80.2	48.8	31.4	1.6	11	3.8	7.2	8840	0.38	5.85	80	73.13	349	26.4
278	M	28	103	62	6.3	63.2	27.8	5.9	2.8	0.3	4	1.7	0.4	0.2	0	157	5.46	47.5	87	28.7	330	12.7	NA	268	7.7	16.2	0.21	NA	11	15	1.4	10	53	7.5	304	71.5	46.9	24.6	1.9	8.2	3.7	4.5	10467	0.42	6.2	76	81.58	425	26.6
279	F	61	130	80	5.8	63.7	23.5	6.6	5.9	0.3	3.66	1.35	0.38	0.34	0.02	167	5.52	47.9	86.8	30.3	349	12.9	41	159	10.2	12.2	0.16	27.7	25	23	0.9	16	70	2.3	271	72.9	48.6	24.3	2	14	5.7	8.3	7959	0.68	6.31	66	95.61	196.7	29.9
280	M	42	138	90	5.1	67.2	25.1	6.3	1.2	0.2	3.4	1.27	0.32	0.06	0.01	163	5.41	47	86.9	30.1	347	12	38.3	136	14	20.2	0.19	56.7	29	20	0.7	53	50	2.8	306	67.9	44.8	23.1	1.9	17	6.1	10.9	9583	0.85	4.52	84	53.81	370.1	25.5
281	F	53	129	81	7.1	53.9	36.8	6.8	2.1	0.4	3.8	2.6	0.5	0.1	0	136	4.84	41.4	85.6	28.2	330	13.4	NA	270	8.8	17	0.24	NA	19	17	0.9	25	113	0.8	281	77.8	45.4	32.4	1.4	12.8	3.8	9	9985	0.36	6.63	45	147.33	276	26.8
282	M	29	119	74	5.8	50	38.2	7.7	3.4	0.7	2.9	2.2	0.4	0.2	0	148	5.15	44.6	86.5	28.7	331	12.9	NA	209	7.9	16.1	0.17	NA	10	16	1.6	14	54	2.5	361	77.1	48.1	29	1.7	26.7	7.6	19.1	7301	0.46	6.86	95	72.21	370	28.8
283	M	27	119	79	4.3	61.2	32.9	5.4	0.5	0	2.62	1.41	0.23	0.02	0	150	4.64	42.9	92.5	32.3	350	12.2	40.9	221	11.2	14.7	0.25	36.1	19	15	0.8	18	64	1.6	297	78	48.4	29.6	1.6	16.3	6.3	10	8482	0.57	4.03	73	55.21	29.1	29.1
284	M	66	120	70	7.6	56.1	31.4	6.8	5.4	0.3	4.27	2.39	0.52	0.41	0.02	121	3.87	37.8	97.7	31.3	320	13.4	47.8	328	10.3	11.8	0.24	26.7	13	16	1.2	34	79	4.9	189	61.6	36.8	24.8	1.5	4.1	2.2	1.9	7299	0.46	6.4	50	128	259.8	30
285	F	21	130	80	7	43.5	50.3	4.5	1.6	0.1	3.06	3.54	0.32	0.11	0.01	132	4.39	39.8	90.7	30.1	332	13.1	43.3	248	9.9	11	0.25	23.3	21	20	1	12	51	3.1	240	72.8	46.6	26.2	1.8	9.9	3.9	6	6766	0.17	3.57	68	52.5	316.7	25.9
286	F	17	110	78	10.3	63.6	30.1	5.5	0.7	0.1	6.54	3.09	0.57	0.07	0.01	125	4.33	37.3	86.1	28.9	335	13.8	43.6	291	9.4	10.6	0.27	19.6	23	16	0.7	20	90	NA	NA	88	51.6	36.4	1.4	9.4	3.1	6.3	9656	NA	4.04	50.5	80	249.5	23.9
287	F	28	116	73	6.2	59.8	32.1	5.8	2	0.3	3.7	2	0.4	0.1	0	131	4.57	39	85.3	28.6	336	13.3	NA	196	7.6	16.4	0.15	NA	8	11	1.4	14	39	5.3	239	78.3	47.4	30.9	1.5	3.4	2.3	1.1	780	0.33	4.44	46	96.52	266	24.4
288	F	26	NA	NA	7.4	63.2	28.2	6.7	1.5	0.4	4.7	2.1	0.5	0.1	0	146	5.25	42.7	81.3	27.8	342	13	NA	307	7.5	16.7	0.23	NA	15	20	1.3	34	67	3.9	289	69.8	43.8	26	1.7	8.9	3.5	5.4	10915	0.42	4.11	57	72.11	319	29.6
289	F	42	125	86	7.1	64.6	28.1	5.2	2.1	0	4.56	1.99	0.37	0.15	0	135	4.56	39.9	87.5	29.6	338	12.4	39.5	297	8.5	8.6	0.25	12	13	14	1.1	23	56	7.8	298	69	40.7	28.3	1.4	15.5	4.6	10.9	8390	0.2	5.33	74	72.03	221	23.3
290	F	53	131	86	6.7	73.2	20.4	6.0	0.4	0.0	4.88	1.36	0.40	0.03	0.00	109	4.48	34.9	77.9	24.3	312	19.6	55.8	205	11.6	15.3	0.240	39.2	9	9	1.0	10	93	4.5	208	68.9	40.2	28.7	1.4	3.2	1.8	1.4	3824	0.61	7.88	57	138.25	209.8	22.3
291	M	37	119	83	9.3	71	22.4	6.3	0.2	0.1	6.61	2.09	0.59	0.02	0.01	147	4.82	44.3	91.9	30.5	332	13	43.8	180	9.8	11.1	0.18	24.1	13	11	0.8	19	53	2.7	329	55.7	39.7	16	2.5	11.8	4.2	7.6	7211	0.65	3.43	57	60.18	229.2	26.4
292	M	46	140	80	7.4	61.6	33.5	4.2	0.7	0	1.56	2.48	0.31	0.05	0	161	5.34	47.4	88.8	30.1	340	12.3	38.9	280	11.4	13.8	0.32	35.6	24	19	0.8	7	7	0.7	252	70.3	42.4	27.9	1.5	9.7	3.7	6	7896	0.54	3.53	60	58.83	406.4	28.8
293	M	32	125	80	8	53.7	38.5	5.3	2.1	0.4	4.29	3.07	0.42	0.17	0.03	159	4.96	48.7	98.2	32.1	326	12.9	46.3	293	10.8	12.6	0.32	30.9	12	15	1.3	9	89	1.5	301	77.8	47	30.8	1.5	14.4	5.1	9.3	10257	0.78	6.33	81	78.15	328.7	26.2
294	M	43	110	80	6.1	45.5	47.7	4.9	1.6	0.3	2.76	2.9	0.3	0.1	0.02	148	4.77	43.4	91	31	341	12.6	42.2	207	10.3	11.9	0.21	28.2	13	21	1.6	10	69	2.1	350	64.3	46.2	18.1	2.6	10.5	4	6.5	8421	0.49	4.37	69	63.33	244.8	26.3
295	F	60	130	80	8.4	59	31.2	6.2	3.4	0.2	4.96	2.62	0.52	0.29	0.02	149	4.76	44.4	93.3	31.3	336	12.2	41.1	222	11.6	14.6	0.26	37.2	13	15	1.2	15	44	3.4	226	69.1	45.1	24	1.9	14.2	4.6	9.6	7975	0.63	6.34	90	70.44	411.4	30.8
296	M	42	130	84	5.7	51	42.4	5.2	1.2	0.2	2.92	2.43	0.3	0.07	0.01	149	5.06	42.8	84.6	29.4	348	12.8	38.6	233	9.9	10.7	0.23	23	39	20	0.5	44	41	3.4	277	71.9	47.7	24.2	2	12.9	5.4	7.5	9493	0.84	5.35	69	77.54	389.7	26
297	F	31	NA	NA	9.4	70.1	24.1	4.7	0.7	0.4	6.6	2.3	0.4	0.1	0	155	5.4	46.5	86.1	28.7	333	13.1	NA	273	8.6	16	0.234	NA	12	12	1	17	52	1.8	264	75.4	46.8	28.6	1.6	5.4	2.2	3.2	10928	0.45	4.68	33	141.82	269	23.8
298	M	47	135	90	6	65.4	23.5	8.4	2.2	0.5	3.89	1.4	0.5	0.13	0.03	146	5.3	43.7	82.5	27.5	334	12.6	37.6	218	10.2	12.7	0.22	27.3	17	17	1	20	57	3.4	328	70	47.9	23.9	2	9.7	2.7	7	8557	0.74	6.337	70	90.43	495.2	27.3
299	F	50	135	87	5.9	62.4	30.4	4.8	2.2	0.2	3.65	1.78	0.28	0.13	0.01	142	4.62	43.8	94.8	30.7	324	13.1	45.6	228	10.5	12.2	0.24	28.7	33	28	0.8	78	106	2.4	263	63	41.9	21.1	2	2.7	2.1	0.6	8848	0.39	4.92	63	78.1	261	28.2
300	F	49	130	84	9.3	61.6	30.4	5.4	2.3	0.3	5.75	2.83	0.5	0.21	0.03	119	3.77	37.4	99.2	31.6	318	12.8	46.2	333	10.4	11.5	0.350	27.6	21	18	0.9	19	62	6.2	262	81.7	37.3	44.4	0.8	14.4	4.7	9.7	5309	0.36	3.59	64	56.09	282.5	24.9
301	F	40	116	69	4.8	51.4	41.4	6	0.9	0.3	2.5	2	0.3	0	0	122	4.33	37.3	86.3	28.2	327	13.8	NA	247	7.4	16.7	0.18	NA	10	14	1.4	9	40	1.4	232	71.4	42.5	28.9	1.5	7.9	3.1	4.8	6007	0.33	3.78	65	58.15	224	27.1
302	M	48	122	78	5.9	54.5	40.4	4.1	1	0	3.2	2.37	0.24	0.06	0	142	4.83	43.3	89.6	29.4	328	12.2	40	139	11.6	14.3	0.16	37.4	19	13	0.7	9	68	2.1	195	62.3	40.1	22.2	1.6	9.8	3.9	5.9	9025	0.74	6.99	82	85.24	313.8	25.8
303	F	35	99	66	6.4	60.1	31	7.9	0.6	0.4	3.8	2	0.5	0	0	126	4.18	37.3	89.3	30.1	337	12.6	NA	217	7.8	16.3	0.17	NA	14	18	1.3	11	47	0.8	218	72.4	44.1	28.3	1.6	8.1	3.3	4.8	8266	0.29	2.49	58	42.93	221	27.6
304	M	24	122	85	9.3	83.1	10.7	4.1	3	0.1	7.8	1	0.4	0.2	0	136	4.03	41.8	103.6	33.8	326	14.3	40.5	140	8.5	16.6	0.119	25.8	10	18	1.8	10	58	2.8	267	65.8	42.3	23.6	1.8	6.6	3.3	3.3	6847	0.74	5	85	58.82	291.4	28
305	M	51	112	75	6.2	57.8	30.9	7.6	3.2	0.5	3.6	1.9	0.5	0.2	0	157	5.82	47.5	81.7	27	331	13.5	NA	255	7.9	17.1	0.202	NA	46	22	0.5	27	68	5.4	387	72.2	43.7	28.5	1.5	12.7	4.6	8.1	12553	0.53	4.59	108	42.5	440	26.6
306	M	27	112	63	6.6	55.7	29.1	8.5	6.1	0.6	3.7	1.9	0.6	0.4	0	155	5.01	46.1	92.1	31	337	13.4	NA	213	6	16.8	0.13	NA	12	16	1.3	25	60	3.6	333	71	46.8	24.2	1.9	7	3.3	3.7	8315	0.36	4.56	81	56.3	356	30.5
307	M	27	115	78	8.8	60.9	28.7	6	4.3	0.1	5.33	2.52	0.53	0.38	0.01	140	4.4	41.8	95	31.8	335	12.4	43.1	296	9.6	11.1	0.28	21.6	14	12	0.9	22	62	NA	NA	70.3	39.4	30.9	1.3	4.7	2.7	2	8646	NA	6.61	64.8	102.1	262.8	25
308	F	41	134	80	4.2	52.3	38.2	5.5	3.8	0.2	2.21	1.61	0.23	0.16	0.01	106	4.04	33.1	81.9	26.2	320	14.6	43.7	203	11.2	13.4	0.23	35.8	12	19	1.6	6	43	3.6	251	64	41.2	22.8	1.8	7.3	2.8	4.5	6794	0.31	4.5	58	77.59	180.1	26.6
309	M	44	117	67	5.1	59.7	30.8	7.1	2.1	0.3	3.1	1.6	0.4	0.1	0	140	5.04	42.2	83.7	27.8	332	13.1	NA	310	7.2	16.3	0.222	NA	28	19	0.7	41	74	1.3	451	74	44.2	29.8	1.5	10.8	4.5	6.3	11608	0.46	3.89	96	40.52	399	27
310	F	54	117	67	5.4	60.1	33.5	4.9	1	0.5	3.3	1.8	0.3	0.1	0	134	4.6	40.6	88.3	29.2	331	13.2	NA	170	10.3	17.3	0.17	NA	14	17	1.2	19	59	1.8	256	69.3	42.6	26.7	1.6	7.1	2.7	4.4	11970	0.43	5.13	33	155.45	306	28.3
311	M	62	128	72	5.9	60.4	32.9	5.2	1.2	0.3	3.58	1.95	0.31	0.07	0.02	141	4.67	42.2	90.4	30.2	334	12.8	41.7	219	10.7	12.9	0.23	30.8	13	17	1.3	18	76	1.8	249	73.6	48.2	25.4	1.9	9.8	3.9	5.9	9232	0.81	7.57	61	124.1	258.3	24.9
312	M	53	174	104	4.3	45.8	46.7	5.6	1.5	0.4	2	2	0.2	0.1	0	154	5.05	46	91	30.4	334	13.5	NA	144	7.9	16.6	0.11	NA	17	25	1.5	16	71	1.1	323	74.2	48.8	25.4	1.9	18	5.1	12.9	8951	0.47	4.96	91	54.51	346	28.8
313	M	49	139	84	7.4	54.9	36.6	6.5	1.9	0.1	4.08	2.72	0.48	0.14	0.01	151	4.93	44.6	90.5	30.6	339	13.2	43.3	204	9.9	11.7	0.2	24.5	16	15	0.9	11	58	3.4	239	66.7	40.8	25.9	1.6	10.2	3.8	6.4	6835	0.64	5.73	89	64.38	288.3	28.8
314	F	60	110	80	6.7	58	35.5	5.2	1.2	0.1	3.89	2.38	0.35	0.08	0.01	129	4.28	40	93.5	30.1	323	12.2	41.5	286	11.1	13.1	0.32	34.1	14	23	1.6	14	88	2.6	254	76.7	46.4	30.3	1.5	8.6	2.5	6.1	9289	0.73	6.76	61	110.82	269.5	30.7
315	M	41	133	86	4.7	65.2	27.7	5.9	0.9	0.3	3	1.3	0.3	0	0	153	4.87	44.8	92	31.5	342	12.5	NA	261	6.4	16.6	0.17	NA	19	20	1.1	23	59	2.2	276	70.1	42	28.1	1.5	9.4	3.8	5.6	9481	0.31	3.34	68	49.12	300	24.2
316	M	43	135	86	7.4	44.6	43.4	2.8	8.8	0.4	3.28	3.2	0.21	0.65	0.03	142	4.73	44.3	93.7	30	321	13.5	46.8	204	12.6	17	0.26	48.3	19	17	0.9	27	94	4.2	302	73.7	45.4	28.3	1.6	5.9	2.1	3.8	9824	0.36	6.47	70	92.43	382.7	27.9
317	F	33	NA	NA	7.1	67.8	23.5	7.5	0.9	0.3	4.8	1.7	0.5	0.1	0	126	4.36	37.9	86.8	29	334	12.5	NA	133	10.2	17.9	0.134	NA	8	14	1.8	13	65	3.5	287	76.2	46.6	29.6	1.6	11.9	4.3	7.6	7658	0.34	5.13	32	160.31	186	26.9
318	F	48	123	87	7.8	60.9	33.1	3.7	2	0.3	4.77	2.59	3.7	0.16	0.02	139	4.92	43	87.4	28.3	323	13.3	42.7	292	10.8	13.1	0.31	31.1	NA	NA	NA	NA	NA	NA	NA	NA	NA	NA	NA	NA	NA	NA	NA	NA	NA	NA	NA	NA	NA
319	M	27	135	87	7.8	65.2	27.2	4.9	2.6	0.1	5.07	2.12	0.38	0.2	0.01	157	5.14	45.9	89.3	30.5	342	12.1	38.8	213	11.3	13.4	0.24	34.9	13	14	1.1	40	68	4.6	345	67.2	47.7	19.5	2.4	3.9	1.9	2	8262	0.47	3.11	67	46.42	401.3	29.7
320	M	20	110	70	6.6	60.4	32.6	4.7	2	0.3	3.98	2.15	0.31	0.13	0.02	150	4.94	46.2	93.5	30.4	325	12.8	44.2	248	12.2	15.3	0.3	43.1	16	17	1.1	15	86	2.2	341	76.4	55	21.4	2.6	17	6.4	10.6	10497	0.47	4.56	66	69.09	276.5	25.1
321	F	41	NA	NA	4.2	60.5	30.9	5.4	2.4	0.8	2.5	1.3	0.2	0.1	0	120	0.0319149	36.2	91.9	30.5	332	13.5	NA	209	10	17.1	0.208	NA	13	14	1.1	14	53	1.9	540	74.3	42.9	31.4	1.4	14.2	5.1	9.1	6832	0.41	4.52	54	83.7	250	28
322	F	34	121	79	5.4	56.5	32.3	6.2	4.6	0.5	3	1.7	0.3	0.2	0	120	4.3	36.3	84.3	27.8	330	14.5	NA	270	7	16.2	0.19	NA	10	14	1.4	12	29	1.4	252	72.8	44	28.8	1.5	6.5	2.8	3.7	6826	0.25	4.73	49	96.53	219	24.5
323	F	35	NA	NA	3.9	34.5	55.5	5.9	3.1	1	1.4	2.2	0.2	0.1	0	131	4.21	38.8	92	31	337	12.4	NA	294	7.4	16	0.216	NA	7	14	2	12	49	0.6	219	79.2	48	31.2	1.5	21.5	6.5	15	6561	0.41	4.1	56	73.21	259	25.7
324	M	38	126	78	7.7	54.7	35.0	7.5	2.5	0.3	4.19	2.68	0.57	0.19	0.02	169	4.75	50.0	105.3	35.6	338	13.0	50.8	198	11.2	13.5	0.220	34.3	25	22	0.9	27	51	3.3	270	62.6	38.4	24.2	1.6	8.6	3.6	5.0	6597	0.69	3.27	72	45.42	317.4	27.0
325	M	46	135	90	6.5	63.5	28.3	7	0.8	0.4	4.1	1.8	0.5	0.1	0	138	4.59	41.3	90.1	30.1	334	12.9	NA	269	7.4	16.5	0.199	NA	27	21	0.8	15	61	3.1	277	75	45.7	29.3	1.6	11.5	3.9	7.6	8573	0.43	6.78	71	98.49	422.3	24.3
326	M	16	96	74	6.5	53.4	36.1	6.3	4	0.2	3.46	2.34	0.41	0.26	0.01	166	5.54	48.9	88.3	30	339	11.6	37.5	244	11.1	13.4	0.27	33.8	11	17	1.5	14	91	6.7	265	77.7	53.4	24.3	2.2	8.3	3.8	4.5	9276	0.46	3.25	72	45.14	572.9	25.2
327	F	55	130	80	6.6	51.7	41.2	4	2.9	0.2	3.39	2.7	0.26	0.19	0.01	136	4.3	40.6	94.4	31.6	335	12.6	42.9	195	11.1	13.2	0.22	32.9	11	18	1.6	65	116	0.9	259	70.8	47.5	23.3	2	5.1	2.2	2.9	11169	0.6	9.24	62	149.03	293.3	27.8
328	F	54	131	76	7.7	50.9	38.9	4.8	4.9	0.5	3.9	3	0.4	0.4	0	131	4.87	39.5	81.2	26.9	331	13.1	NA	205	7.1	16.1	0.15	NA	14	18	1.3	17	128	2.6	269	72.4	43.4	29	1.5	9.4	3.2	6.2	10690	0.41	4.35	45	96.67	228	26.3
329	F	40	104	70	4.6	63.8	31.1	3.3	1.8	0	2.92	1.42	0.15	0.08	0	132	4.37	39.2	89.7	30.2	337	12.2	39.9	156	12.6	16.3	0.2	44.4	8	13	1.6	11	45	9	217	70.3	46.5	23.8	2	8	3.5	4.5	6179	0.49	5.71	68	83.97	214.7	29.9
330	F	30	NA	NA	4.4	49.2	43.3	6.1	0.9	0.5	2.2	1.9	0.3	0	0	128	4.88	38.5	78.9	26.2	332	13.8	NA	203	9.8	17.4	0.198	NA	7	12	1.7	15	51	0.8	244	75.9	43	32.9	1.3	8.7	3.2	5.5	6931	0.35	3.2	29	110.34	219	25.2
331	F	33	128	80	6.8	55.8	37.3	5	1.8	0.1	3.76	2.52	0.34	0.12	0.01	135	4.42	40.9	92.5	30.5	330	12.3	41.4	309	10.1	11.7	0.31	26	14	15	1.1	38	52	2.9	235	70.7	45.9	24.8	1.9	8.5	3.5	5	10859	0.39	2.89	64	45.16	258.6	27.9
332	F	31	111	61	7	65.9	24.9	7.2	1.6	0.4	4.6	1.8	0.5	0.1	0	138	4.52	41.4	91.6	30.4	332	12.9	NA	296	7.6	16.8	0.225	NA	31	19	0.6	32	83	1.2	278	77.2	45.3	31.9	1.4	7	2.8	4.2	10289	0.43	3.49	53	65.85	301	26.5
333	M	52	130	85	7	59.3	31.9	5	3.7	0.1	4.16	2.24	0.35	0.26	0.01	161	4.99	47.6	95.4	32.3	338	12.9	44.3	203	11.2	14.1	0.23	34.6	19	15	0.8	50	77	12.7	380	70.6	47.1	23.5	2	9.7	3.2	6.5	11228	0.68	9.76	87	112.18	330.1	26.4
334	M	60	132	90	5.1	56.8	32.6	5.3	4.9	0.4	2.91	1.67	0.27	0.25	0.02	145	4.36	41.6	95.4	33.3	349	12.3	42.7	215	8.9	8.9	0.19	14.7	18	15	0.8	15	69	4.7	337	69	43.7	25.3	1.7	7.2	3.6	3.6	6311	0.37	4.21	55	76.55	203	26.8
335	F	61	112	76	7	55.1	35.3	6.8	2.4	0.4	3.83	2.47	0.47	0.17	0.03	159	4.81	46.3	96.3	33.1	343	12.2	43.1	200	10.8	13.7	0.22	32	15	17	1.1	57	50	1.5	351	71.9	48.2	23.7	2	6.9	3	3.9	6897	0.44	7.19	70	102.71	285.7	25.2
336	F	30	104	80	5.3	57.2	37.1	4.9	0.6	0.2	3.04	1.97	0.26	0.03	0.01	141	4.71	41.4	87.9	29.9	341	13	41.8	225	10.9	11.7	0.24	30.5	14	21	1.5	14	56	2.5	376	78.6	53.7	24.9	2.2	12.1	4.3	7.8	9488	0.53	4.29	63	68	393.9	28.8
337	M	30	114	73	7.3	46.8	45.1	5.6	2.2	0.3	3.42	3.29	0.41	0.16	0.02	133	4.36	40.9	93.8	30.5	325	12.4	42.1	240	12	15.6	0.29	42	14	14	1	17	80	1.5	256	70.4	45.5	24.9	1.8	5.7	2.6	3.1	8261	0.84	6.2	77	80.52	366	26.8
338	F	46	120	80	5.1	50.2	42.9	5.1	1.4	0.4	2.54	2.17	0.26	0.07	0.02	130	4.33	37.7	87.1	30	345	12.8	40.7	253	10	11.3	0.25	23.8	17	14	0.8	18	61	1.8	273	69.7	48.6	21.1	2.3	15.7	5.1	10.6	8810	0.44	5.18	73	70.95	343.4	28.5
339	M	45	122	74	5.8	65.8	28.5	4.6	0.7	0.4	3.8	1.6	0.3	0	0	161	5.35	48	89.6	30.1	335	12.6	NA	185	9	16.6	0.167	NA	21	18	0.9	29	66	1.9	484	79.5	52.3	27.2	1.9	34.3	8.3	26	9532	0.51	3.65	81	45.06	208	27.9
340	M	45	133	92	7.6	60.7	30.5	6.5	2	0.3	4.64	2.33	0.5	0.15	0.02	148	4.79	44	91.9	30.9	336	13.2	44	232	11.6	15.2	0.27	39.3	29	25	0.9	47	84	4.3	293	65.2	44.6	20.6	2.2	8.9	4.2	4.7	10205	0.71	3.31	70	47.29	228.5	27.4
341	F	65	125	80	5.4	60.8	30.1	5.9	2.8	0.4	3.28	1.62	0.32	0.15	0.02	147	4.57	43.4	95	32.2	339	12.6	44.1	187	10.5	11.5	0.2	28.2	9	14	1.6	21	77	3.4	262	67.2	42.6	24.6	1.7	10.3	4.7	5.6	6606	0.66	5.39	69	78.12	297.2	28.3
342	F	47	125	80	5.1	55.2	36.8	6.4	1.6	0	2.84	1.89	0.33	0.08	0	130	4.12	39.6	96.1	31.6	328	12.5	43.6	174	12.4	15.8	0.22	43.2	8	14	1.8	9	43	3.6	241	65.5	41.4	24.1	1.7	9.7	4	5.7	5202	0.54	4.32	64	67.5	215.8	26.5
343	F	28	NA	NA	4.3	43	46.4	7	2.8	0.8	1.9	2	0.3	0.1	0	127	4.29	38.1	88.7	29.6	334	12.5	NA	246	6.4	16.7	0.157	NA	9	17	1.9	12	46	2.3	295	82.6	46.1	36.5	1.3	16.4	5.3	11.1	7901	0.53	3.06	40	76.5	314	26.8
344	M	18	120	80	6.4	50.3	42.6	4.4	2.7	0	3.2	2.71	0.28	0.17	0	147	4.92	44.7	90.9	29.9	329	12.8	42.6	313	10.6	12.1	0.33	29.9	11	11	1	15	88	2.3	260	70.9	46.4	24.5	1.9	7	3.2	3.8	8234	0.42	4	64	62.5	477.8	29.6
345	M	32	128	84	6.5	49.1	43.5	5.7	0.7	1	3.2	2.8	0.4	0	0.1	154	5.01	47	93.8	30.8	328	13.6	NA	224	7.4	16.5	0.166	NA	31	20	0.7	22	67	5.3	281	73.5	48.1	25.4	1.9	8.1	2.9	5.2	7691	0.42	6.65	79	84.18	343.1	26.7
346	M	16	106	80	5.7	57.7	35	5.1	1.9	0.3	3.3	2	0.3	0.1	0	148	4.67	44.3	94.9	31.8	334	13.1	NA	183	7.9	15.9	0.144	NA	9	23	2.6	10	179	3.7	234	78.1	51.2	26.9	1.9	10.1	3.4	6.7	9313	0.61	6.5	68	95.59	437.9	27.1
347	M	60	120	80	5.9	57.8	36.9	3.2	1.9	0.2	3.44	2.19	0.19	0.11	0.01	137	4.39	40.7	92.7	31.2	337	12.4	41.9	284	10.9	12.2	0.31	32.2	9	15	1.7	14	92	3.2	244	71	46.7	24.3	1.9	8.3	3.2	5.1	9888	0.78	4.93	61	80.82	273.8	26.2
348	F	54	128	80	5.1	43.3	48.1	5.1	3.5	0	2.2	2.45	0.26	0.18	0	140	4.68	43.2	92.3	29.9	324	12.7	42.8	268	11	13.4	0.3	34.1	9	14	1.6	23	76	2.9	251	69.6	42.7	26.9	1.6	16.9	5.5	11.4	8995	0.51	5.39	70	77	282.4	28.3
349	M	43	114	78	4.4	50.2	43.4	4.8	1.4	0.2	2.2	1.9	0.21	0.06	0.01	145	4.63	43.4	93.7	31.3	334	12.4	42.3	222	11.6	14.6	0.26	37.6	26	28	1.1	16	80	2.6	306	69.9	47	22.9	2.1	6.7	3.3	3.4	6502	0.5	5.85	67	87.3	309.2	27.2
350	F	58	124	89	6.5	49.6	43	6.1	1.1	0.2	3.25	2.81	0.4	0.07	0.01	164	5.01	48.1	96	32.7	341	12.6	43.6	224	10.5	11.6	0.24	28.6	22	26	1.2	45	53	8.9	334	65.5	42.9	22.6	1.9	6.1	3.4	2.7	7577	0.7	5.84	72	81.11	460.5	22.8
351	F	43	100	60	5.3	54.2	39.2	4.9	1.3	0.4	2.87	2.08	0.26	0.07	0.02	142	4.74	42.1	88.8	30	337	12.9	41.7	213	10	11.1	0.21	23.7	11	14	1.3	10	41	1.9	261	73.5	47.7	25.8	1.8	9.4	3.4	6	7390	0.4	6.06	68	89.12	232.3	27.5
352	F	46	NA	NA	7.2	66.7	28.1	3.7	0.7	0.8	4.8	2	0.3	0.1	0.1	134	4.75	40.2	84.7	28.2	333	13.2	NA	287	7.7	16.2	0.221	NA	9	12	1.3	18	47	0.8	263	75.5	45.4	30.1	1.5	8.9	3.7	5.2	7708	0.35	3.67	57	64.39	221	26.8
353	F	20	120	80	6.1	52	36.7	8.4	2.5	0.4	3.2	2.2	0.5	0.2	0	137	4.01	41.5	103.5	34.2	331	12.8	NA	262	6.8	16.1	0.178	NA	9	16	1.8	12	64	3.3	222	77.4	47.3	30.1	1.6	13.7	4.6	9.1	8247	0.54	5.4	50	108	126.3	25.1
354	M	32	106	55	8	74.2	19.4	4.3	1.6	0.5	5.9	1.6	0.3	0.1	0	151	5.08	44.5	87.6	29.8	340	12.8	NA	301	7.4	16.2	0.223	NA	50	22	0.4	45	97	0.5	380	76.6	44.9	31.7	1.4	15.2	5	10.2	9487	0.33	5.86	76	77.11	425	26.3
355	M	31	130	80	7.6	55.2	31.6	10.3	2.8	0.1	4.17	2.39	0.78	0.21	0.01	150	4.97	45.4	91.3	30.2	330	12.6	42.1	265	9.3	10.1	0.25	17.4	39	23	0.6	36	80	5.9	309	72.5	44.6	27.9	1.6	6.9	3.2	3.7	7947	0.71	3.39	71	47.75	341.5	30.8
356	M	61	120	80	5.9	45.4	48.6	4.1	1.7	0.2	2.66	2.85	0.24	0.1	0.01	123	4.11	38.4	93.4	29.9	320	12.7	43.8	221	11.2	13	0.25	34.3	20	17	0.9	10	79	5.9	237	73.3	45.5	27.8	1.6	7.8	3.8	4	8489	0.77	6.77	56	120.39	326.1	25.9
357	M	29	105	58	6.2	45.4	44.2	6.3	3.2	0.9	2.8	2.7	0.4	0.2	0.1	158	5.55	48.2	86.9	28.5	328	13.8	NA	238	8	16.3	0.19	NA	11	14	1.3	13	59	1.1	363	80.4	50.3	30.1	1.7	15.9	5.4	10.5	8761	0.4	3.21	78	41.15	275	28.4
358	M	18	114	72	6.5	61.3	31.3	5.9	1.5	0.2	3.97	2.01	0.38	0.1	0.01	145	4.95	42.9	86.7	29.3	338	12.4	39.4	181	12.2	16	0.22	42.4	36	25	0.7	14	51	19.8	248	69.2	44.4	24.8	1.8	11.1	4.8	6.3	4728	0.62	5.75	76	75.65	411.8	27.7
359	M	68	128	80	8.1	51	40.5	4.2	3.9	0.4	4.14	3.29	0.34	0.32	0.03	163	5.13	48.3	94.2	31.8	337	13.3	45.9	203	10.4	12.9	0.21	28.6	10	17	1.7	20	61	5.9	319	75.2	49.1	26.1	1.9	9.2	3.7	5.5	9977	0.62	6.9	56	123.21	210.2	25.5
360	F	39	129	79	4.5	51	42.1	6	0.7	0.2	2.3	1.9	0.27	0.03	0.01	139	4.48	41.4	92.4	31	336	13.1	44.5	182	12.5	17.4	0.23	44.5	28	21	0.8	11	56	5.6	214	82.1	45.4	36.7	1.2	10.5	3.8	6.7	8931	0.34	4.5	57	78.95	271.1	22.8
361	F	33	120	80	9.8	69.1	24.4	5	1.3	0.2	6.78	2.39	0.49	0.13	0.02	146	4.99	45.2	90.6	29.3	323	13.3	43.9	289	10.6	12.2	0.3	29.6	17	22	1.3	15	52	2.1	264	70	44.3	25.7	1.7	6.9	2.9	4	8312	0.35	5.35	64	83.59	226.1	25.3
362	F	45	100	60	3.9	48.8	42.2	5.9	2.8	0.3	1.9	1.64	0.23	0.11	0.01	132	4.17	38.7	92.8	31.7	341	12.7	43.3	175	11.5	13.9	0.2	35.7	15	18	1.2	10	47	3.8	226	67.2	43.7	23.5	1.9	14.4	5.3	9.1	7427	0.54	4.45	56	79.46	258	30.8
363	F	54	125	80	6.5	40.8	50.2	4.5	4.2	0.3	2.64	3.24	0.29	0.27	0.02	133	4.48	40.5	90.4	29.7	328	12.2	40.4	337	9.6	10.4	0.32	20.2	13	15	1.2	48	115	1.8	283	74.4	42.7	31.7	1.3	5.1	2.1	3	10032	0.72	5.12	65	78.77	259.3	25.6
364	F	63	110	80	9.9	59.7	31.7	7.1	1.3	0.2	5.93	3.14	0.7	0.13	0.02	155	5.13	45.6	88.9	30.2	340	14	45.9	312	10	11.2	0.31	23.9	35	28	0.8	63	92	9.6	202	74.1	35.9	38.2	0.9	9.7	5.4	4.3	6935	0.82	7.79	80	97.38	344.5	26.5
365	M	33	135	80	6.8	49.3	29.2	8.7	12.5	0.3	3.36	1.99	0.59	0.85	0.02	151	5	44.8	89.6	30.2	337	12.1	39.3	167	11.7	15.4	0.2	40	28	27	1	32	50	1.2	272	77.3	46.5	30.8	1.5	23.7	7.1	16.6	9556	0.45	4.88	88	55.45	457.7	28.7
366	M	34	NA	NA	6.4	59.9	31.4	6.2	1.9	0.6	3.8	2	0.4	0.1	0	153	5.34	44.7	83.7	28.6	342	12.4	NA	169	8	16.7	0.135	NA	33	19	0.6	16	76	4.8	287	69.3	45.6	23.7	1.9	9.3	3.5	5.8	12986	0.55	3.91	6	59.24	518	30.7
367	M	59	140	90	6	56.2	35.5	6.3	1.8	0.2	3.37	2.13	0.38	0.11	0.01	136	4.47	41.4	92.6	30.4	329	13.5	45.4	281	10.2	11.3	0.29	25.7	15	16	1.1	25	41	2.2	276	68	39.6	28.4	1.4	6.5	3.1	3.4	7857	0.89	7.34	66	222.21	423.1	26.4
368	M	51	125	80	7.6	53.2	28.7	5.3	12.5	0.3	4	2.2	0.4	0.9	0	158	5.34	47.5	88.9	29.7	334	14.6	NA	216	7.1	16.8	0.152	NA	14	14	1	18	92	0.6	371	80.4	46.6	33.8	1.4	7.8	2.6	5.2	9043	0.65	4.03	59	68.31	318.4	25.9
369	M	62	130	70	6.1	53.5	36.8	8.2	1.2	0.3	3.25	2.24	0.5	0.07	0.02	123	4.11	37.6	91.5	29.9	327	12.3	41.7	331	10.4	11.9	0.34	28.8	22	21	1	21	96	1.4	213	75.4	44.2	31.2	1.4	8.4	3.4	5	8327	0.62	3.3	47	70.21	278.7	29
370	F	39	NA	NA	7.1	58.5	34.2	5.9	1	0.4	4.2	2.4	0.4	0.1	0	133	4.63	39.4	85.1	28.8	338	11.5	NA	250	8.5	16.6	0.212	NA	15	17	1.1	22	51	2.5	288	74.8	44.6	30.2	1.5	7.3	3.4	3.9	8345	0.44	3.75	48	78.13	258	23.9
371	F	38	98	71	8.5	79.5	16.3	4.2	0.0	0.0	6.76	1.39	0.36	0.00	0.00	108	3.50	32.6	93.1	30.9	331	12.4	42.1	262	11.0	13.1	0.290	33.1	9	12	1.3	15	36	0.7	255	64.0	41.8	22.2	1.9	12.4	5.0	7.4	7683	0.23	3.95	63	62.70	106.4	24.3
372	M	62	132	78	5.1	57.4	32.6	8.1	1.5	0.4	2.9	1.7	0.4	0.1	0	152	4.61	45.5	98.8	33.1	335	13	NA	202	8.1	17.5	0.162	NA	11	14	1.3	14	64	1.6	276	73.3	47.6	25.7	1.9	20	5.5	14.5	11832	0.96	6.41	77	83.25	300.5	27.2
373	F	28	120	70	6.6	55.2	37.8	6	0.5	0.5	3.6	2.5	0.4	0	0	138	4.62	41.5	90	29.8	331	12.4	NA	277	7.3	16.1	0.201	NA	32	23	0.7	28	69	2.2	252	79.5	48.2	31.3	1.5	8.7	2.9	5.8	12142	0.44	3.7	61	60.66	385.5	24.4
374	M	32	116	75	6.2	53.9	36.2	6.5	3.2	0.2	3.33	2.24	0.4	0.2	0.01	153	5.08	45.6	89.8	30.1	336	12.4	40.8	231	10.1	12.2	0.23	26.6	24	19	0.8	65	99	1.8	270	67.3	44.3	23	1.9	4.6	1.7	2.9	8432	0.27	4.98	80	62.25	443.4	28.6
375	F	44	137	89	5.8	66.4	26.4	3	4	0.2	2.83	1.52	0.17	0.23	0.01	139	4.67	42.4	90.8	29.8	328	12.9	42.9	155	13.7	17.4	0.21	56	13	16	1.2	22	66	1.9	316	65.2	22.3	20.9	2.1	8.4	3.4	5	8187	0.54	5.13	65	78.92	280.1	26.9
376	M	33	131	86	4.6	57.1	36.1	5.5	1.1	0.2	2.61	1.65	0.25	0.05	0.01	164	5.37	48.9	91.1	30.5	335	12.6	41.8	162	10.9	13.4	0.18	33.6	44	23	0.5	46	49	2.4	346	67.8	45.7	22.1	2.1	7.2	3	4.2	10886	0.67	5.58	69	80.87	478.1	27.2
377	F	27	90	60	6.2	64.6	28.2	4.7	2.3	0.2	3.98	1.74	0.29	0.14	0.01	120	3.9	36.5	93.6	30.8	329	13	44.4	273	10.8	12.3	0.3	30.8	8	13	1.6	16	50	1	192	65.6	42.3	23.3	1.8	6.3	2.9	3.4	7594	0.4	5.27	45	117.11	273.7	24.4
378	M	39	130	85	7.4	62.4	25.1	10.3	1.9	0.3	4.64	1.87	0.77	0.14	0.02	153	4.76	44.1	92.6	32.1	347	13	43.7	175	10.1	11.8	0.18	24.9	19	21	1.1	21	71	6	295	71.8	46.2	25.6	1.8	16.7	6.9	9.8	8109	0.27	5.7	73	78.08	325.8	25.4
379	F	68	138	84	7.2	51.9	34.9	3.6	9.5	0.1	3.72	2.5	0.26	0.68	0.01	135	4.43	40	90.3	30.7	310	12.7	42.1	240	10.8	12.9	0.26	30.5	12	14	1.2	15	146	1.6	202	73.1	41.6	31.5	1.3	5.2	2.3	2.9	8359	0.52	5.03	80	62.88	380.2	25.4
380	M	61	138	92	5.2	50.4	40.2	5.4	3.6	0.4	2.64	2.1	0.28	0.19	0.02	138	6.9	43.7	63.3	20	316	14.4	32.4	283	10.7	14.1	0.3	33.8	15	16	1.1	23	79	9.4	329	70.8	48.2	22.6	2.1	7.2	2.9	4.3	8294	0.71	6.19	70	88.43	277.1	27.3
381	M	50	121	85	6.4	59.1	34.9	4.8	0.9	0.3	3.78	2.24	0.31	0.06	0.02	143	5.05	42.4	84	28.3	337	13.1	39.9	149	11.8	15.9	0.18	39.4	17	16	0.9	23	69	3.5	155	68.1	44.5	23.6	1.9	5.4	3.1	2.3	7478	0.84	5.3	61	86.89	337.1	24.3
382	F	17	120	85	7.7	58.8	35.4	3.4	2.3	0.1	4.55	2.74	0.26	0.18	0.01	127	5.05	40.8	80.8	25.1	311	15.4	45	211	8.9	10.3	0.19	17.3	24	24	1	44	105	2.3	253	71.2	41.9	29.3	1.4	3.8	2	1.8	9430	0.68	3.98	58	68.62	290	28.8
383	M	20	109	78	7.5	58.2	33.2	7.6	0.9	0.1	4.39	2.5	0.57	0.07	0.01	147	4.64	41.9	90.3	31.7	351	31.1	42.8	252	10	11.6	0.25	24.3	40	24	0.6	30	58	1.7	220	73.6	47.6	26	1.8	18.5	6.8	11.7	9302	0.79	5.57	75	74.27	496.5	22.9
384	F	62	125	86	6	53.2	40.5	4.5	1.5	0.3	3.19	2.43	0.27	0.09	0.02	130	4.36	39.9	91.5	29.8	326	14.4	48.5	326	12.1	15.3	0.39	43	15	19	1.3	16	107	5	2.2	75.4	43.3	32.1	1.3	16.9	5.5	11.4	7919	0.66	5.39	68	79.26	279.4	26.3
385	M	50	132	80	7.3	74.9	17.9	5.9	1.2	0.1	5.49	1.31	0.43	0.09	0.01	146	4.76	43.3	91.0	30.7	337	12.8	42.3	204	9.5	10.8	0.190	20.5	10	15	1.5	16	84	5.1	371	72.3	44.7	27.6	1.6	9.8	3.8	6.0	9635	0.27	5.22	69	75.65	284.0	29.6
386	F	44	112	68	5.2	60.7	32.3	6.1	0.6	0.3	3.2	1.7	0.3	0	0	140	4.74	42.7	90.2	29.6	328	13	NA	239	7.3	16.4	0.174	NA	16	17	1.1	22	87	2.3	320	72.9	46.6	26.3	1.8	11.4	4.3	7.1	9802	0.44	8.98	76	118.16	329	24.6
387	F	65	150	98	5.4	65.7	29.1	3.7	1.1	0.4	3.57	1.58	0.2	0.06	0.02	141	5.4	42.2	78.1	26.1	334	14.4	40.9	212	10.5	12.6	0.22	29.6	15	19	1.3	15	64	5.2	209	71.9	40.7	31.2	1.3	10.5	3.9	6.6	7235	0.59	6.21	77	80.65	289.3	22
388	M	45	130	80	5.2	48.3	42.3	4.4	4.8	0.2	2.52	2.21	0.23	0.25	0.01	153	4.87	44.1	90.6	31.4	347	11.6	38.5	232	10.1	11.7	0.24	25.3	15	14	0.9	100	72	1.5	375	68.4	46.1	22.3	2.1	13.1	4.5	8.6	10981	0.53	5.93	70	84.71	357.3	26.8
389	F	51	131	76	6.5	53.7	40.2	3.1	2.8	0.2	3.5	2.61	0.2	0.18	0.01	139	4.47	40.3	90.2	31.1	345	12.6	41.2	235	11.8	14.9	0.28	39.1	14	18	1.3	11	64	12.9	275	71.6	42.4	29.2	1.5	15.6	5.5	10.1	7302	0.39	4.84	56	86.43	366.2	25.6
390	F	58	130	77	6.8	48.2	34.1	7.9	9.4	0.4	3.28	2.32	0.54	0.64	0.03	143	4.51	42.6	94.5	31.7	336	12	40.6	171	10.5	11.4	0.18	27.9	9	15	1.7	8	58	3.2	160	64	43.1	20.9	2.1	6.4	3.2	3.2	7326	0.64	4.76	57	83.61	277.6	28.2
391	F	33	NA	NA	5.9	52.3	42	4.8	0.6	0.3	3.1	2.5	0.3	0	0	121	4.6	36.6	79.7	26.4	331	14.3	NA	211	8.9	17.4	0.187	NA	15	17	1.1	12	78	0.7	214	75.8	44.4	31.4	1.4	10.3	4.1	6.2	8170	0.36	2.5	51	49.02	222	27
392	F	65	127	66	7.2	64	30.3	4.2	1.4	0.1	4.62	2.19	0.3	0.1	0.01	147	4.37	42.9	98.2	33.6	343	12.4	45.2	256	10.6	12.7	0.27	30.4	11	11	1	23	63	NA	NA	69.3	40.9	28.4	1.4	10.5	4	6.5	9506	NA	9.79	84.4	116	284.5	26.5
393	M	42	118	80	4.3	50.2	43.8	4.6	1.2	0.2	2.18	1.9	0.2	0.05	0.01	157	4.96	45.6	91.9	31.7	344	12.3	41.5	186	11.2	12.9	0.21	32.9	20	20	1	12	55	2.3	286	71.9	46.7	25.2	1.9	13.4	5	8.4	7482	0.43	7.76	69	112.46	421.4	28.7
394	M	32	114	65	5.1	63.1	29.1	4.9	1.9	1	3.2	1.5	0.3	0.1	0	158	5.59	47.3	84.6	28	331	13.1	NA	190	8.6	16.5	0.16	NA	34	23	0.7	33	66	1.2	500	68.3	45.3	23	2	9	3.6	5.4	8480	0.09	4.35	80	54.38	343	27.7
395	M	27	124	77	7.8	65	25.6	7.4	1.5	0.5	5.1	2	0.6	0.1	0	164	6.06	50.3	83	27	326	12.8	NA	257	7.7	17.5	0.2	NA	46	25	0.5	35	68	3.3	338	70.7	47.1	23.6	2	11.6	4.1	7.5	9392	0.51	4.05	77	52.6	452	27.1
396	M	15	112	74	5.4	54.2	39.8	4.9	1.1	9	2.9	2.13	0.26	0.06	0	149	5.27	45.8	86.9	28.3	325	12.8	40.7	233	10.8	12.3	0.25	31.5	15	19	1.3	17	92	4.6	252	68.5	45.4	23.1	2	9.9	3.8	6.1	10026	1.01	4.32	77	56.1	351.5	27.8
397	M	20	128	84	7.6	50.9	41.8	6.1	1.1	0.1	3.87	3.17	0.46	0.08	0.01	152	4.61	43.5	94.4	33	349	12.7	43.9	221	10.2	11.1	0.23	26	35	28	0.8	12	73	NA	NA	70.3	46.9	23.4	2	12.3	4.5	7.8	6366	NA	3.47	57.6	60.24	259.4	28.3
398	M	28	115	75	6.7	47.2	36.3	6.7	9.1	0.7	0.15	2.43	0.45	0.61	0.05	154	4.79	44.6	93.1	32.2	345	11.9	40.2	201	10.7	12.9	0.21	31.1	18	18	1	12	67	14.5	258	67	46.3	21.7	2.1	18.8	3.6	15.2	7091	52	6.46	74	87.3	334.3	24.9
399	M	57	110	78	8.4	57.3	34	6.1	2.4	0.2	4.78	2.84	0.51	0.2	0.02	149	4.94	43.4	87.9	30.2	343	13	41.4	196	10.8	13.2	0.21	32	12	14	1.2	18	75	8.1	270	66	45.4	20.6	2.2	11.4	4	7.4	8678	0.64	6.4	62	103.23	337.8	28.6
400	F	25	137	85	5.5	63.7	28.1	6.6	0.9	0.7	3.52	1.55	0.37	0.05	0.04	122	4	37.5	93.7	30.5	325	11.3	NA	165	8.6	15.3	0.141	NA	42	32	0.8	23	66	NA	NA	69.5	35.8	33.7	1.1	11.8	4.4	7.4	6652	NA	2.43	44.2	54.98	247.3	23.7
401	M	30	121	68	7.3	56.2	31.5	8.8	3.2	0.3	4.1	2.3	0.6	0.2	0	158	5.41	47.5	87.7	29.2	333	13.3	NA	293	7.1	16.1	0.208	NA	34	22	0.6	47	72	3.9	417	74.7	47.9	26.8	1.8	10.4	3.8	6.6	8353	0.51	3.99	86	46.4	409	27.2
402	F	14	108	76	5.8	56	33.7	7.6	2.4	0.3	3.26	1.96	0.44	0.14	0.02	130	4.54	39.5	87	28.6	329	14.4	45.5	292	11.2	14.2	0.33	36	17	14	0.8	15	69	3.6	217	75.3	47.7	27.6	1.7	3.3	1.7	1.6	7408	0.67	4.93	52	94.81	401.4	23.4
403	F	65	110	70	6.2	70.7	22.1	6.2	1	0	4.36	1.36	0.38	0.06	0	147	4.92	44.5	90.4	29.9	330	12.8	42.4	295	11.3	13.7	0.33	35.8	6	13	2.2	10	118	2.1	173	79.4	35.5	43.9	0.8	10.1	4	6.1	6210	1.33	6.6	117	56.41	505	25.3
404	M	27	106	63	6.1	45	43.2	6.9	4.5	0.4	2.7	2.6	0.4	0.3	0	148	5.38	44.4	82.6	27.6	334	13.1	NA	236	7.8	16.7	0.18	NA	18	15	0.8	36	49	1.6	303	70.2	46.1	24.1	1.9	8.8	3.6	5.2	11186	0.5	4.01	82	48.9	345	24.4
405	M	53	124	74	6.6	49.3	40.3	4.9	5.3	0.2	3.23	2.64	0.32	0.35	0.01	154	4.61	46.2	100.2	33.4	333	12.2	44.8	241	10.2	11.8	0.24	26.9	12	17	1.4	21	74	7.3	285	68	44.3	23.7	1.9	12.8	4.5	8.3	7651	0.45	4.21	77	54.68	247.2	23.9
406	M	49	134	86	7.5	48.4	44.9	5.4	1.3	0	3.64	3.38	0.41	0.1	0.00	149	4.56	44.5	97.6	32.7	335	12.7	45.5	232	12.3	15.1	0.290	44.2	14	15	1.1	20	61	2.8	266	68.3	45.6	22.7	2.0	11.1	4.4	6.7	10449	0.31	4.93	70	70.43	290.1	23.0
407	M	37	110	70	7.1	52.5	40	6.4	1	0.1	3.7	2.82	0.45	0.07	0.01	162	5	46.2	92.4	32.4	351	12.7	42.4	266	9.8	11.1	0.26	22.8	15	16	1.1	36	70	3.5	332	72.7	48	24.7	1.9	12.3	4.9	7.4	9589	0.49	5.59	83	67.35	307.1	26.4
408	M	42	105	60	9.9	61.9	32.1	4.9	1	0.1	6.15	3.19	0.49	0.1	0.01	155	5.23	45.8	87.6	29.6	338	12.9	41.5	188	13.3	20.6	0.25	50.4	24	16	0.7	24	75	3.6	386	72.7	46.8	25.9	1.8	11.1	4	7.1	10998	0.39	6.07	71	85.49	377.9	23.6
409	F	71	152	90	7.8	57.9	31.7	6.2	3.6	0.6	4.5	2.5	0.5	0.3	0	146	4.05	43.8	108	36	333	12.4	NA	153	9.2	18.2	0.14	NA	12	23	1.9	64	63	9.1	276	70	44.4	25.6	1.7	16.2	6.1	10.1	6502	0.9	5.7	64	89.06	469	29.1
410	F	47	130	80	5.9	53.7	39.1	6.2	0.8	0.2	3.19	2.32	0.37	0.05	0.01	133	4.76	41.3	86.8	27.9	322	14.8	46.5	303	11	13	0.33	33.4	17	20	1.2	12	75	1.7	245	78.9	43.1	35.8	1.2	9.7	3.1	6.6	9154	0.4	3.17	66	48.03	257.9	26.1
411	F	52	125	80	9	54.2	37.8	4.3	3.5	0.2	4.89	3.42	0.39	0.32	0.02	142	4.56	42.4	93	31.1	335	13.3	45.4	304	12.2	16	0.37	43.8	18	21	1.2	14	67	1	321	81.1	43.4	37.7	1.2	9.2	3.2	6	9453	0.76	4.46	52	85.77	380.7	28.4
412	M	15	110	76	8.1	70.7	24.7	4.4	0.2	0	5.71	2	0.36	0.02	0	161	5.2	47.2	90.8	31	341	12.1	40.4	352	10.6	12.3	0.37	29.8	19	18	0.9	25	142	1.3	190	80	51.8	28.2	1.8	12.2	4.9	7.3	8760	0.55	4.33	57	75.96	348.2	25.5
413	M	61	124	78	8.1	60.5	31.5	4.7	2.7	0.6	4.92	2.56	0.38	0.22	0.05	152	4.82	45.1	93.6	31.5	337	13.1	45.2	241	11.8	14.5	0.28	39.8	31	27	0.9	49	66	NA	NA	72.2	40	32.2	1.2	9.9	2.5	7.4	8938	NA	5.7	98.1	58.1	456.2	28.2
414	M	24	108	76	7.1	55.3	38.6	5.4	0.7	0	3.9	2.72	0.38	0.05	0	153	4.97	44.6	89.7	30.8	343	12.5	40.9	272	9.6	10.7	0.26	20.5	19	17	0.9	13	71	2.7	291	69.7	48	21.7	2.2	19.6	6.2	13.4	6846	0.52	5.43	76	71.45	351.1	28
415	M	32	139	90	7.8	67.3	22.7	5.9	3.7	0.4	5.3	1.8	0.5	0.3	0	158	5.47	46.3	84.7	28.9	341	12.9	NA	222	7.6	15.9	0.17	NA	35	36	1	71	66	2.4	395	74	46.6	27.4	1.7	21.5	5.9	15.6	10194	0.61	3.91	99	39.49	366	24.2
416	M	42	107	67	7.7	65.9	24.7	4.7	4.4	0.3	5.11	1.91	0.36	0.34	0.02	135	4.73	41.8	88.4	28.5	323	12.8	41.4	215	11.8	14.3	0.25	39	22	20	0.9	20	67	5.6	336	62.9	41.2	21.7	1.9	5.8	2.5	2.9	8163	0.56	4.51	61	75.57	288	27.3
417	M	53	139	84	6.0	54.4	37.1	4.5	3.7	0.3	3.26	2.22	0.27	0.22	0.02	154	5.00	47.4	94.8	30.8	325	13.7	47.5	279	10.7	12.7	0.300	30.1	13	19	1.5	22	62	4.8	348	69.5	43.0	26.5	1.6	11.0	4.0	7.0	8221	0.58	5.53	83	66.63	264.3	23.8
418	F	39	NA	NA	4.8	63.5	30.3	5.1	0.5	0.6	3	1.5	0.2	0	0	135	4.81	40.3	83.9	28	334	12.4	NA	184	9.1	16	0.167	NA	8	19	2.4	10	27	1	231	71.6	43.5	28.1	1.5	14.3	4.9	9.4	6684	0.31	3.82	53	72.08	186	27.1
419	M	61	120	80	4.8	50.7	43.1	5.2	1	0	2.42	2.06	0.25	0.05	0	122	3.98	36.2	91	30.7	337	12.7	42.1	204	9.4	9.9	0.19	19	12	18	1.5	13	92	2.6	211	71.8	45.7	26.1	1.8	8.2	2.5	5.7	7850	0.39	7.15	51	140.2	160	26.5
420	M	50	121	70	5.1	68.8	21.3	7.3	2.6	0.0	3.50	1.08	0.37	0.13	0.00	140	4.62	40.3	87.2	30.3	347	13.0	41.5	203	12.3	15.7	0.250	44.3	19	15	0.8	19	44	1.5	374	70.6	44.1	26.5	1.7	22.5	6.1	16.4	7952	0.22	6.91	77	89.74	325.9	26.0
421	M	48	124	84	4.9	61	33.3	5.1	0.6	0	3	1.64	0.25	0.03	0	148	5.02	44.5	88.6	29.5	333	12.9	41.6	138	10.7	12.8	0.15	31.2	14	15	1.1	33	42	4.2	422	68.2	46.2	22	2.1	18.6	5.3	13.3	7199	0.35	7.12	71	100.28	272.7	29.9
422	M	33	NA	NA	5.6	55.6	35	6.1	2.5	0.8	3.1	2	0.3	0.1	0	159	5.3	46.5	87.8	30	342	13.1	NA	190	9.5	18.8	0.18	NA	36	26	0.7	22	80	1.7	436	74.5	46.3	28.2	1.6	16	5.3	10.7	8269	0.51	5.52	67	82.39	315	23.2
423	F	39	128	85	9.8	54.9	40.1	4.5	0.4	0.1	5.37	3.92	0.44	0.04	0.01	133	4.65	41.4	89	28.6	321	14.2	46.5	270	9.9	11	0.27	23.3	14	15	1.1	14	50	2.9	290	70.3	42	28.3	1.5	7.6	3.3	4.3	9107	0.42	6.35	71	89.44	262.5	27
424	F	48	120	70	4.8	59.5	33.8	5	1.7	0	2.85	1.62	0.24	0.08	0	134	4.47	40.9	91.5	30	328	12.2	40.8	146	11.4	12.6	0.17	35.7	17	19	1.1	17	68	4.7	207	69	41.4	27.6	1.5	12.7	5.2	7.5	7438	0.76	6.24	79	78.99	276.2	30.7
425	M	53	129	79	8.3	55.9	34.9	5.6	3.4	0.2	4.65	2.9	0.47	0.28	0.02	155	5.17	47.7	92.3	30	325	14.1	47.6	306	10	11.2	0.31	24.1	26	18	0.7	55	62	2.2	347	68.6	42.8	26.8	1.7	14.5	5.3	9.2	8834	0.81	5.96	69	86.38	360.1	30.7
426	F	28	120	80	6.8	55.1	35.4	5.4	3.8	0.3	3.77	2.42	0.37	0.26	0.02	137	4.62	41.5	89.8	29.7	330	12.8	41.5	218	11.1	13.6	0.24	33.7	50	38	0.8	46	77	4.7	291	72.8	45.7	27.1	1.7	9.1	3.8	5.3	9669	0.41	4.64	53	87.55	231.6	25.4
427	M	12	130	80	6	55.6	37.3	5.8	0.8	0.5	3.33	2.24	0.35	0.05	0.03	138	4.62	40.6	87.9	29.9	340	12.6	40.4	353	9.4	10.3	0.33	19.5	21	19	0.9	17	237	3.6	266	70.2	44.1	26.1	1.7	7.9	3.3	4.6	9160	0.57	5.18	47	110.21	420.1	25.3
428	M	50	124	92	5.2	52	35.2	5.7	6.6	0.5	2.7	1.8	0.3	0.3	0	153	4.82	43.7	90.7	31.6	349	13.5	NA	317	5.8	17.7	0.182	NA	17	18	1	16	51	0.8	394	78.7	45.5	33.2	1.4	15.9	4.8	11.1	10441	0.57	5.47	93	58.82	477	29.5
429	M	31	111	69	4.8	54.4	33.7	6.9	4.5	0.5	2.6	1.6	0.3	0.2	0	150	4.89	44.1	90.2	30.7	340	11.7	NA	220	8.1	17.4	0.18	NA	25	21	0.8	35	80	2.1	332	74.3	47.2	27.1	1.7	5.5	2.6	2.9	9866	0.38	3.64	76	0.52809	290	26.9
430	M	51	131	90	8	61.5	30.5	6.6	1.4	0	4.91	2.43	0.53	0.11	0	158	5.47	47.3	86.5	28.9	334	13.1	41.4	161	11.9	15.5	0.19	41	16	18	1.1	16	43	6.9	344	70.2	45.1	25.1	1.8	12.6	4.2	8.4	9412	0.8	6.62	99	66.87	397.3	27.2
431	M	68	122	80	5.4	64.9	28.8	5.6	0.4	0.3	3.5	1.6	0.3	0	0	117	3.35	35.3	105.4	35	332	13.3	NA	231	7.8	16.7	0.18	NA	11	16	1.5	22	91	6.2	196	76	42	34	1.2	10.6	3.7	6.9	8052	0.62	9.27	65	142.62	220.3	23.3
432	F	26	115	78	6.1	57.9	34	5.6	2.3	0.2	3.5	2.06	0.34	0.14	0.01	112	4.79	37	77.2	23.4	303	14.6	41.5	289	10.1	11.7	0.29	25.6	40	57	1.4	28	61	1.8	332	75.1	51.7	23.4	2.2	7.2	3	4.2	9782	0.38	4.97	54	92.04	410.4	28.5
433	F	54	130	88	4.9	66	29.3	3.9	0.4	0.4	3.2	1.42	0.19	0.02	0.02	136	4.46	41.8	93.7	30.5	325	13	44.8	204	11.9	15.2	0.24	41.5	39	37	0.9	13	45	1.7	239	78.5	49.7	28.8	1.7	21.1	7.3	13.8	7842	0.23	4.24	56	75.71	224.4	28.4
434	F	19	104	70	7.1	63.8	29.3	5.7	1.1	0.1	4.51	2.07	0.4	0.08	0.01	135	4.31	39.3	91.2	31.3	344	12	40	338	10	10.9	0.34	24.2	13	18	1.4	17	55	2.4	220	77	44.7	32.3	1.4	6.7	3.1	3.6	9598	0.32	4.83	61	79.18	301.9	19.1
435	F	37	128	84	5.8	55.6	36.5	7.1	0.3	0.5	3.23	2.12	0.41	0.02	0.03	116	4.35	36.5	83.9	26.7	318	13.2	40.1	303	10.1	11.5	0.34	26	12	14	1.2	11	52	4	171	71	41.4	29.6	1.4	9.4	3.2	6.2	8940	0.33	3.82	53	72.08	219.9	24.2
436	M	58	101	74	5.9	52.1	36.9	7.6	2.2	0.2	3.16	2.19	0.45	0.13	0.01	133	4.23	41.6	98.3	31.4	320	13.5	48.3	230	9.6	9.7	0.22	19.6	29	19	0.7	14	66	2.4	271	58.3	38	20.4	1.9	5.5	2.9	2.6	5695	0.77	8.85	76	116.45	283.3	27.5
437	F	48	133	77	4.2	61.5	29.8	6.3	2.2	0.2	2.56	1.24	0.26	0.09	0.01	126	4.3	38.3	89.1	29.3	329	12.7	41	228	10.7	12.3	0.24	29.1	10	14	1.4	12	56	2.7	246	71.7	45.2	26.5	1.7	8.6	3.7	4.9	7798	0.54	7.57	56	135.38	325.3	25.1
438	M	33	NA	NA	4.6	73.4	24.1	1.6	0.6	0.3	3.4	1.1	0.1	0	0	145	5.06	43.6	86.1	28.7	333	15.1	NA	320	6.1	16.2	0.194	NA	53	27	0.5	58	66	3.2	218	70.6	39.6	31	1.3	11.6	5.1	6.5	9576	0.75	3.89	40	97.25	352	27.5
439	F	49	104	68	6.3	63.1	24.1	7.2	4.8	0.8	4	1.5	0.5	0.3	0	146	4.8	43.3	90.3	30.4	337	13.3	NA	254	7.5	16.6	0.191	NA	10	16	1.6	18	75	2.1	294	75.7	46.3	29.4	1.6	12	4.2	7.8	6972	0.51	3.83	56	68.39	232	25.4
440	F	67	134	82	8	45.5	45.3	7.5	1	0.7	3.6	3.6	0.6	0.1	0.1	160	5.49	49	89.2	29.2	328	13.6	NA	248	7.6	16.8	0.188	NA	11	21	1.9	23	86	1.7	259	75.5	42.2	33.3	1.3	20.4	5.3	15.1	8647	0.6	6.47	87	74.37	383.3	22.9
441	F	30	110	60	4.6	56.6	37.3	3.5	2.4	0.2	2.61	1.72	0.16	0.11	0.01	116	4.2	36.7	87.4	27.6	316	13.3	42.3	260	10.3	11.9	0.27	26	7	19	2.7	10	48	3.5	237	65.7	41	24.7	1.7	6.2	3.3	2.9	7843	0.44	4.77	66	72.27	224.4	27.9
442	M	25	110	76	7.6	56.5	36.2	5.9	1	0.4	4.3	2.7	0.4	0.1	0	174	5.59	52.8	94.4	31.2	330	12.3	NA	368	7	16	0.258	NA	21	16	0.8	18	56	1.6	333	68.5	48.6	19.9	2.4	12.7	4.1	8.6	10630	0.61	4.77	97	49.18	452.2	28.6
443	M	26	125	80	6.4	58.8	35	3.9	2	0.3	3.78	2.25	0.25	0.13	0.02	153	5.01	44.5	88.8	30.5	344	11.9	38.2	208	11.6	15.4	0.24	38.2	43	23	0.5	41	60	4.6	358	76.2	49.1	27.1	1.8	10	3.5	6.5	9486	0.75	5.89	88	66.93	440.4	28.6
444	M	36	116	64	6.5	54.8	35.7	5.9	3.3	0.3	3.5	2.3	0.4	0.2	0	160	5.37	47.1	87.6	29.7	339	11.7	NA	263	8.7	16.7	0.23	NA	28	24	0.9	36	67	2.1	365	71.4	46.6	24.8	1.9	10.1	3.5	6.6	8991	0.29	3.4	70	48.57	376	28.1
445	M	42	132	88	6.2	51.8	41.6	5	1.3	0.3	3.2	2.57	0.31	0.08	0.02	163	5.13	46.9	91.4	31.8	348	12.2	41.3	237	11.3	13.8	0.27	35.5	25	17	0.7	23	106	6.1	271	66.5	44	22.5	2	7.9	3.5	4.4	8107	0.88	6.35	85	74.71	349.9	25.2
446	M	62	120	80	6.7	50.9	38.5	8.3	2.2	0.1	3.41	2.58	0.56	0.15	0.01	155	5.14	46.3	90.1	30.2	335	13.3	43.7	227	10.2	11.5	0.23	26.4	22	22	1	17	87	13.4	200	65.4	41.3	24.1	1.7	9.6	4.5	5.1	9627	0.67	5.83	76	76.71	414.1	31
447	F	37	126	79	6.3	61.8	31.8	5.4	0.8	0.2	3.88	2	0.34	0.05	0.01	133	4.44	41.1	92.6	30	324	12.4	42.4	275	11.6	14.2	0.32	38.5	16	18	1.1	10	67	1.9	265	73.4	45.2	28.2	1.6	13.9	4.5	9.4	8999	0.24	4.26	66	64.55	231	26.5
448	F	38	NA	NA	6.1	54.6	35.8	6.8	2.1	0.7	3.3	2.2	0.4	0.1	0	130	4.51	38	84.2	28.8	342	13.6	NA	243	7.7	16.6	0.187	NA	11	16	1.5	13	59	1	273	75.3	44.9	30.4	1.5	14	5.2	8.8	10935	0.37	3.21	40	80.25	399	27.2
449	F	29	131	87	5.6	55.1	37.9	6.1	0.9	0	30.6	2.11	0.34	0.05	0	122	4.01	36.9	92	30.4	311	12	41.1	220	10.8	12.4	0.24	30.7	30	26	0.9	35	66	78.6	NA	78.6	44.9	33.7	1.3	11.3	3.3	8	8163	NA	5.47	63	86.83	240.3	29.3
450	F	66	130	80	5.3	56.5	33.9	5.8	3.6	0.2	3	1.8	0.31	0.19	0.01	151	4.89	44.8	91.6	30.9	337	13.3	44.1	234	11.8	15	0.28	39.7	23	24	1	37	77	6.9	248	73.2	46.4	26.8	1.7	17.2	5.5	11.7	9839	0.64	4.6	63	73.02	403.9	24.1
451	M	37	130	80	6.2	60.9	33.7	4.2	1	0.2	3.79	2.09	0.26	0.06	0.01	151	5.17	43.8	84.7	29.2	345	12.3	37.6	97	10.7	12.5	0.1	32.3	34	21	0.6	32	61	2.9	334	64.6	45.6	19	2.4	9.4	4.3	2.1	7859	0.43	5.29	67	78.96	278.6	24.5
452	F	33	120	70	7	59	34.7	4.9	1.1	0.3	4.14	2.43	0.34	0.08	0.02	112	4.01	35.4	88.3	27.9	316	14.3	46.2	258	12.3	16	0.323	43.5	16.1	17	91	0.9	167	64.2	41.9	22.3	1.9	8.9	4.3	4.6	4.5	0.41	7913	0.41	3.07	43	71.4	306.6	27.4
453	M	46	118	96	5.3	44.1	43.6	6.7	4.9	0.7	2.35	2.33	0.36	0.26	0.04	147	4.93	45.3	91.9	29.8	325	12.8	42.8	227	13	17.9	0.3	49.1	21	24	1.1	38	70	5.2	254	74.3	44.3	30	1.5	12.2	3.8	8.4	12826	0.99	5.25	84	62.5	461	24.7
454	F	56	139	90	5.4	61.8	30.2	7.1	0.7	0.2	3.33	1.63	0.38	0.04	0.01	138	4.35	39.6	91	31.7	348	12.7	42	188	10.9	13.5	0.21	32.4	19	21	1.1	20	59	1.8	300	73.3	42.1	31.2	1.3	8.9	3.1	5.8	7963	0.63	4.71	56	84.11	292.7	25.2
455	M	48	137	86	7.4	60.8	28.3	5.1	5.4	0.4	4.5	2.1	0.38	0.4	0.03	154	4.56	45.2	99.1	33.8	341	12.7	46.1	219	10.2	11	0.22	25.6	9	15	1.7	13	74	2.1	326	66.9	44	22.9	1.9	13.6	6.2	8.4	10008	0.4	5.48	70	78.29	300.4	26.6
456	F	50	132	86	6.4	53.1	39.8	5	1.9	0.2	3.37	2.53	0.32	0.12	0.01	132	4.4	40.1	91.1	30	329	13.8	46.5	307	11.5	15	0.35	37.6	30	24	0.8	18	93	4.5	235	74.6	43	31.5	1.4	11	3.8	7.2	8283	44	6.3	52	121.15	346.4	23.5
457	M	53	140	88	7.6	60.5	29	7.6	2.8	0.1	4.62	2.21	0.58	0.21	0.01	154	4.68	43.9	93.8	32.9	351	12.4	42	105	11.9	14.9	0.12	39.8	39	35	0.9	115	110	9.9	226	71	45.5	25.5	1.8	11.5	5.1	6.4	6867	0.65	4.89	60	81.5	374.1	28.4
458	F	49	112	70	5.2	52.3	40.8	4.4	2.3	0.2	2.74	2.14	0.23	0.12	0.01	123	3.91	36.0	92.1	31.5	342	12.1	41.1	239	10.3	11.9	0.250	27.4	11	17	1.5	12	72	1.3	249	67.6	43.9	23.7	1.9	10.9	3.6	7.3	7719	0.31	5.08	65	78.15	256.5	29.2
459	M	31	118	80	4.6	487	42.9	6.5	1.5	0.4	2.26	1.99	0.3	0.07	0.02	148	4.86	44	90.5	30.5	336	13.2	43.4	265	10.2	11.9	0.27	25.7	13	20	1.5	21	76	1.4	302	67	45.7	21.3	2.2	3.3	1.8	1.5	9994	0.42	7.23	84	86.07	325.2	30.8
460	F	27	111	76	6.3	46.8	45.5	5.2	2.2	0.3	2.96	2.88	0.33	0.14	0.02	125	3.95	37.5	94.9	31.6	333	12.4	43.1	249	10.7	12.2	0.27	30.1	17	17	1	29	56	1.5	276	64.3	42.5	21.8	1.9	12.1	4.5	7.6	6662	0.5	4.44	63	70.48	333.7	22
461	F	47	125	85	6.7	47.2	46.6	4	2.1	0.1	3.17	3.13	0.27	0.14	0.01	134	4.41	40.2	91.2	30.4	333	14.2	47.7	280	11.8	14.8	0.33	39.5	14	15	1.1	14	88	1.1	233	79.8	43.7	27.1	1.6	10.3	3	7.3	8446	0.59	4.73	59	80.17	258.4	27.9
462	F	49	94	71	6.7	50.7	40.8	4.3	3.9	0.3	3.39	2.73	0.29	0.26	0.02	136	4.58	40.5	88.4	29.7	336	12.7	40.6	227	10.2	11.5	0.23	25.6	14	18	1.3	7	66	2.6	248	75.9	43.6	32.3	1.3	10.3	3.8	6.5	7648	0.26	4.1	62	66.13	245.4	29.5
463	F	17	112	70	7.2	63.2	31.9	3.8	1.1	0	4.53	2.29	0.27	0.08	0	133	4.36	40.6	93.1	30.5	328	13.3	45.9	334	9.7	10.4	0.32	21.2	9	15	1.7	12	77	1.6	233	79.1	48.2	30.9	1.6	4	2.1	1.9	9357	0.46	2.51	46	54.57	255.5	22.9
464	F	18	124	80	6.4	69.5	23	5.6	1.6	0.3	4.48	1.48	0.36	0.1	0.02	127	4.11	37.5	91.2	30.9	339	11.9	40.1	227	9.3	11.1	0.23	23.4	7	16	2.3	5	67	2	213	63.9	43.3	20.6	2.1	6.9	2.9	4	8511	0.24	2.41	53	45.47	248	24.3
465	M	60	125	80	6.4	64.3	28.3	5.2	2.2	0	4.09	1.8	0.33	0.14	0	141	4.63	43.7	94.4	30.5	323	13.5	46.8	160	11	13.1	0.18	33.2	10	15	1.5	12	85	2.3	2.6	65.4	40.8	24.6	1.7	9.7	3.6	6.1	8561	0.71	7.66	107	71.59	320.8	29.3
466	M	29	130	80	6.2	49.9	41.9	7.2	0.8	0.2	3.1	2.6	0.45	0.05	0.01	154	5.25	46.7	89	29.3	330	13.7	44.9	201	11.1	12.6	0.22	32.3	40	26	0.7	114	61	0.8	347	67.1	41.1	26	1.6	6	2.9	3.1	8847	0.54	6.03	55	109.64	409.4	26
467	M	44	132	78	5.2	54.3	34.1	7.8	3.4	0.4	2.8	1.8	0.4	0.2	0	156	5.34	46.9	87.8	29.2	332	12.6	NA	191	8.6	17	0.164	NA	25	22	0.9	41	63	0.8	442	72.9	44.3	28.6	1.5	8.2	3.8	4.4	9392	0.47	5.82	98	59.39	344	27.3
468	F	60	120	80	5.5	53.5	36.1	7	2.9	0.5	2.9	2	0.4	0.2	0	142	4.34	42.6	98.1	32.6	333	13.3	NA	238	7	16.8	0.166	NA	12	21	1.8	19	77	2.8	225	74.6	43.7	30.9	1.4	8.2	3	5.2	10885	0.76	5.5	52	105.77	190.1	28.5
469	M	52	135	88	7.3	57.2	34.5	6	1.9	0.4	4.2	2.5	0.4	0.1	0	151	5.08	45.5	89.5	29.7	332	12.7	NA	202	7	16.2	0.141	NA	35	32	0.9	123	83	4.1	425	71	40.6	30.4	1.3	9.9	4.3	5.6	9292	0.47	5.84	91	64.18	459	23.1
470	M	15	128	84	7.6	56.5	37.6	3.3	2.5	0.1	4.27	2.84	0.25	0.19	0.01	156	5.24	48.1	91.8	29.8	324	12.4	41.8	272	11.6	14.5	0.32	39.4	8	14	1.8	28	116	3.3	253	79.9	47.1	32.8	1.4	11.7	4.1	7.6	9409	0.62	3.32	60	55.33	447.5	26.6
471	F	15	115	75	9.5	51.3	42	4.9	1.7	0.1	4.86	3.97	0.46	0.16	0.01	133	4.61	40.7	88.3	28.9	327	14	45	321	12.1	15.2	0.39	43.5	10	14	1.4	6	118	3.8	218	78.1	47.1	31	1.5	18.8	6.2	12.5	7070	0.36	2.33	45	51.78	296.4	21.9
472	F	53	104	67	5.6	59.8	31.9	7.7	0.3	0.3	3.3	1.8	0.4	0	0	132	4.39	39	88.9	30.1	338	13.4	NA	198	7.8	16.8	0.15	NA	15	16	1.1	31	81	1.3	226	76.3	44.6	31.7	1.4	8	3	5	7171	0.47	4.83	52	92.88	215	25.7
473	F	25	NA	NA	8.4	72.5	21.6	4.3	1.2	0.4	6.1	1.8	0.4	0.1	0	136	4.55	40.3	88.5	29.9	338	13.2	NA	272	7.5	15.9	0.204	NA	15	18	1.2	27	63	4.3	259	73.7	47.1	26.6	1.8	15.1	5	10.1	8276	0.46	4.62	38	121.58	244	26.9
474	F	53	104	76	7.8	56.6	33.5	5.4	4.0	0.5	4.42	2.62	0.42	0.31	0.04	137	4.80	39.7	82.7	28.5	345	12.3	37.1	391	9.1	9.9	0.350	17.1	20	20	1.0	23	101	6.0	297	79.0	45.9	33.1	1.4	8.7	3.3	5.4	8892	0.50	6.30	76	82.89	380.2	24.2
475	M	18	125	80	9.8	63.5	24.8	7.3	3.8	0.6	6.2	2.4	0.7	0.4	0.1	160	5.38	48.4	89.9	29.7	330	14	NA	387	7.2	16.2	0.278	22.7	NA	NA	NA	NA	NA	NA	NA	NA	NA	NA	NA	NA	NA	NA	NA	NA	NA	NA	NA	NA	NA
476	M	28	140	100	5.1	50.8	35.9	9.6	3.1	0.6	2.6	1.8	0.5	0.2	0	156	5.32	46.5	87.3	29.4	337	12.3	NA	323	7.2	16.4	0.231	NA	34	23	0.7	29	77	1.6	302	82	49.9	32.1	1.6	15.7	4.6	11.1	11127	0.55	4.44	91	48.79	357.4	28.3
477	F	25	NA	NA	8	61.5	30.8	5.3	1.7	0.7	4.9	2.5	0.4	0.1	0.1	137	4.95	41.3	83.4	27.6	331	13.4	NA	326	7.3	16.3	0.237	NA	10	12	1.2	22	62	1	241	74.9	45.4	29.5	1.5	7.9	3.2	4.7	11672	0.49	4.58	54	84.81	423	27.3
478	F	31	NA	NA	5.8	59.9	30.5	5.8	3.1	0.7	3.5	1.8	0.3	0.2	0	123	4.42	38	85.8	27.9	325	13.9	NA	240	7.5	16.1	0.18	NA	8	16	2	10	58	1.2	238	80.2	49.3	30.9	1.6	18.8	5.5	13.3	7376	0.45	3.63	59	61.53	263	25.9
479	F	57	125	80	5.4	48.5	46	3.2	2.1	0.2	2.6	2.46	0.17	0.11	0.01	137	3.94	39.5	100.3	34.8	347	12.4	45.5	245	9.5	10.7	0.23	20.4	26	26	1	53	96	11	263	80	45.5	34.5	1.3	11	4.4	6.6	13239	0.55	4.61	53	86.98	178.4	27.4
480	F	25	102	80	7.4	60.3	30.2	7.7	1.6	0.2	4.5	2.2	0.6	0.1	0	136	4.2	39.4	93.6	32.2	344	12.3	NA	214	8.3	16	0.177	NA	14	15	1.1	11	48	3.9	211	70.2	42.7	27.5	1.6	8.3	3.8	4.5	5432	0.51	4.84	52	93.8	222.9	23.6
481	M	43	120	76	6.3	57.4	33.9	6.5	1.5	0.7	3.6	2.1	0.4	0.1	0	153	4.92	44.3	90	31	344	13	NA	253	9	17.6	0.23	NA	26	19	0.7	42	58	1	358	71.6	46	25.6	1.8	14.3	4.4	9.9	13083	0.57	3.69	113	32.65	655	28.7
482	M	49	130	85	6.8	60.5	32.8	6	0.6	0.1	4.13	2.24	0.41	0.04	0.01	160	5.38	49.1	91.3	29.7	326	13.3	44.3	240	11.3	14.4	0.27	37.2	44	26	0.6	19	67	5.8	234	72.9	47.1	25.8	1.8	14.6	4.9	9.7	9228	0.52	4.5	103	43.69	352.6	28.4
483	M	44	130	70	6	56.3	36.6	6.3	0.8	0	3.34	2.19	0.38	0.05	0	153	4.69	43.8	93.4	32.5	349	12.5	42.6	187	10.9	12.5	0.2	31.9	19	17	0.9	39	68	2.1	414	71.1	46.6	24.6	1.9	12.9	4.4	8.54	10354	0.38	4.99	71	70.28	355.1	31.2
484	F	58	115	77	6.6	68.9	22.5	5.3	3	0.3	4.52	1.48	0.35	0.2	0.02	130	4.12	39.9	96.8	31.6	326	12.3	43.3	272	9.8	11.6	0.27	24.1	11	21	1.9	6	69	3.5	219	65.3	43	22.3	1.9	6.2	2.5	3.7	7980	0.54	5.51	51	108.04	234.6	25.2
485	M	25	120	80	4.7	38.3	54.4	5.8	1.3	0.2	1.79	2.54	0.27	0.06	0.01	156	5.06	44.8	88.5	30.8	348	11.9	38.2	147	11.4	14.3	0.17	34.9	18	20	1.1	8	70	5	274	69.3	49.6	19.7	2.5	6.6	3.1	3.5	9065	0.52	4.11	73	56.3	355.9	25
486	F	22	112	80	7.3	68.1	27.6	3.7	0.5	0.1	4.99	2.02	0.27	0.04	0.01	132	4.24	39.8	93.9	31.1	332	12	40.8	253	10.2	11.8	0.26	26.5	13	16	1.2	26	62	1	268	68.9	45.9	23	2	6	2.5	3.5	9045	0.1	3.71	63	58.89	274.2	25.1
487	F	62	142	98	7.3	58	32.3	4.7	4.7	0.3	4.25	2.36	0.34	0.34	0.02	166	4.96	49.5	99.8	33.5	335	13.1	47.7	202	12.1	15.8	0.24	41.7	21	19	0.9	51	50	3.7	394	75	42.5	32.5	1.3	17	4.7	12.3	10492	0.72	6.88	67	102.59	446.8	27
488	F	69	146	94	6.2	67.3	21.2	7.4	3.1	1	4.1	1.3	0.5	0.2	0.1	153	4.93	46.2	93.6	30.9	330	12.7	NA	164	7.2	16.9	0.118	NA	17	19	1.1	16	100	0.5	291	72.2	46.8	25.4	1.8	23.5	6.1	17.4	12509	0.91	4.93	81	60.86	485.1	26.6
489	F	26	NA	NA	5.6	67.1	24.9	6.6	0.9	0.5	3.8	1.4	0.4	0.1	0	130	4.27	39.6	92.8	30.4	327	12.7	NA	261	8	15.7	0.208	NA	9	14	1.6	16	42	1.1	245	72.1	42.9	29.2	1.5	6.4	3.1	3.3	7135	0.38	4.3	34	126.47	240	28.5
490	F	51	100	60	5.2	47.4	42.9	5	4.3	0.4	2.45	2.22	0.26	0.22	0.02	123	4.1	36.9	90	30	333	13.2	43.4	214	11.4	14.3	0.24	36.6	10	16	1.6	20	42	3.6	238	65.5	44.9	20.6	2.2	5.2	2.4	2.8	6770	0.5	4.04	51	79.22	306.5	27
491	M	45	134	84	6.4	54	35.3	5.7	4	1	3.5	2.3	0.4	0.3	0.1	158	5.12	47	91.7	30.8	335	13.5	NA	317	7.6	16.9	0.242	NA	11	15	1.4	19	48	2.2	369	74.1	46.6	27.5	1.7	13.9	4.5	9.4	10117	0.45	4.25	80	53.13	437	27.2
492	M	54	138	87	7.2	66.1	27.3	5.3	1	0.3	4.77	1.97	0.38	0.07	0.02	163	5	48	96	32.6	340	12.8	44.4	210	9.8	10.3	0.21	22.1	39	26	0.7	24	59	3.1	284	64.9	40.3	24.6	1.6	12.7	4.4	8.3	4396	0.47	4.63	85	54.47	357.2	31.2
493	F	47	NA	NA	4.9	58.2	33.3	6.1	1.9	0.5	2.9	1.6	0.3	0.1	0	129	4.23	39.2	92.6	30.6	330	14.2	NA	295	8.8	16.6	0.26	NA	7	13	1.9	12	63	2.1	216	70.8	43.8	27	1.6	15.7	4.9	10.8	6092	0.37	6.48	56	115.71	262	25.4
494	F	32	NA	NA	5.1	52	35.6	10.1	1.9	0.4	2.7	1.8	0.5	0.1	0	136	4.33	40.5	93.6	31.5	337	12.4	NA	292	6.6	16.5	0.192	NA	15	18	1.2	18	34	3.1	263	79.4	47.4	32	1.5	9.8	3.4	6.4	8917	0.48	3.92	42	93.33	318	27.8
495	M	29	113	67	4.8	53.3	38.3	7.1	0.9	0.4	2.5	1.8	0.3	0	0	148	4.89	43.8	89.6	30.3	338	12.9	NA	180	8.4	17.5	0.15	NA	17	19	1.1	15	43	2.7	301	76.9	48.1	28.8	1.7	5.6	2.7	2.9	9458	0.46	9.16	72	127.22	299	30.2
496	F	51	106	80	5.8	53.1	42.0	3.3	1.6	0.0	3.07	2.43	0.19	0.09	0.00	121	4.09	38.1	93.2	29.6	318	12.4	41.9	250	10.6	12.1	0.260	29.4	14	18	1.3	10	72	2.3	243	69.3	42.0	27.3	1.5	13.7	4.2	9.5	7508	0.18	5.45	61	89.34	263.0	29.5
497	M	27	136	85	8.7	57.8	23.5	5.8	2.4	0.5	5	2.9	0.5	0.21	0.04	163	5.55	51.2	52.3	31.2	338	13.4	42.1	240	15	11.5	0.29	11.8	16	18	1.1	32	63	1.5	333	82.3	53.6	28.7	1.9	21.5	6.4	15.1	11051	0.57	4.46	8	51.25	318.4	27.5
498	F	29	NA	NA	7.7	52.1	40.6	5.3	1.6	0.4	4	3.1	0.4	0.1	0	129	4.68	39.3	84.1	27.7	329	12.9	NA	280	7.4	16.9	0.207	NA	8	14	1.8	10	71	8.4	236	74.7	45.9	28.8	1.6	14.2	5.7	8.5	6616	0.43	5.27	53	99.43	238	27.5
499	M	43	95	68	6.9	54.3	37.5	5.5	2.6	0.1	3.74	2.59	0.38	0.18	0.01	146	4.87	44.8	92	30	326	13.1	44.2	243	11.3	13.2	0.27	35.6	20	14	0.7	46	77	14.7	289	67.8	45.3	22.5	2	12.4	4.5	7.9	9657	1.06	6.49	68	95.44	253.9	24.3
500	F	30	118	73	5.9	71.9	21.6	4.7	1.2	0.6	4.2	1.3	0.3	0.1	0	138	4.88	41	84.1	28.3	336	12.1	NA	242	7.6	16.1	0.184	NA	12	15	1.3	12	50	4	243	77.4	44.7	32.7	1.4	15.3	4.8	10.5	7671	0.28	2.07	51	40.59	174	26.4
501	M	40	138	102	7.9	61.6	25.3	5.5	7	0.6	4.8	2	0.4	0.6	0	161	5.33	48.2	90.4	30.2	334	12.6	NA	270	7.6	16.3	0.204	NA	12	16	1.3	11	105	4.3	325	73.3	45.1	28.2	1.6	11.3	4.2	7.1	8983	0.52	8.05	96	83.85	231	25.9
502	M	63	125	80	7.4	63.6	29.6	5.4	1.3	0.1	4.71	2.2	0.4	0.1	0.01	132	4.43	40	90.3	29.8	330	12.6	41.7	247	12.8	17	0.31	48.1	24	28	1.2	14	70	4.3	192	77.2	47.5	29.7	1.6	9.8	3.7	6.1	7615	0.44	5.95	65	91.54	253.2	29.6
503	M	30	106	78	7.6	67.7	31.1	5.7	5.4	0.1	4.39	2.36	0.43	0.41	0.01	159	5.74	47	81.9	27.7	338	12.7	38.3	195	12.6	17.7	0.25	46.8	40	25	0.6	21	74	6.5	373	74.9	49	25.9	1.9	26	7.7	18.3	10607	0.43	5.51	88	62.61	373.1	26.6
504	F	48	118	73	10	67	25.7	6.2	0.8	0.3	6.69	2.57	0.62	0.08	0.03	109	3.98	34.1	87.9	28.1	320	14.3	45.5	330	9.9	11.1	0.33	24	29	19	0.7	67	72	2.5	223	67	39.6	27.4	1.4	5.2	2.7	2.5	6824	0.6	3.16	53	59.62	151.2	24.1
505	M	24	125	80	6	53	35.7	6.8	3.8	0.7	3.19	2.15	0.41	0.23	0.04	138	4.69	41.9	89.3	29.4	329	13.4	43.5	155	10.8	12.7	0.17	31.2	9	16	1.8	16	70	12	280	75.5	54	21.5	2.5	22.4	7.9	14.5	8106	0.52	3.63	69	52.61	373.9	26
506	M	53	130	88	5.8	58.7	36.6	3.3	1.2	0.2	3.41	2.12	0.19	0.07	0.2	136	4.42	39.4	89.1	30.8	345	12.8	41.3	249	12.2	16	0.3	44.1	20	15	0.8	16	48	1.5	265	62.6	39.2	23.4	1.7	11.5	4	7.5	8862	0.56	4.28	73	58.63	295.8	26.9
507	F	41	129	79	6.5	65	29.4	4.2	1.1	0.3	4.2	1.9	0.3	0.1	0	154	5.06	46.2	91.3	30.4	333	12.9	NA	195	8.9	16.7	0.173	NA	7	10	1.4	9	61	4.8	299	70.3	43.6	26.7	1.6	11.7	4.1	7.6	7542	0.53	3.58	93	38.49	347	26
508	M	24	121	89	7.1	55.4	37.5	4.7	2.1	0.3	3.91	2.65	0.33	0.15	0.02	159	4.91	44.2	90	32.4	360	12.2	40.1	206	11.1	13.4	0.23	33.1	21	16	0.8	41	57	1	316	67.4	42.4	25	1.7	6.9	3.1	3.8	8602	0.56	4.74	81	58.52	368.9	24.7
509	M	50	98	69	7.1	61.2	32.3	4.4	2	0.1	4.34	2.29	0.31	0.14	0.01	148	5.09	46	90.4	29.1	322	13.4	43.9	275	10.3	12.1	0.28	27.3	23	17	0.7	18	83	1.4	299	61.5	40.5	21	1.9	6.5	3	3.5	7559	0.46	6.34	64	99.06	232.5	26.5
510	M	55	110	80	5.9	59.3	35	3.2	2.2	0.3	3.47	2.05	0.19	0.13	0.02	145	4.54	42.9	94.5	31.9	338	12.5	42.9	132	10.8	12.2	0.14	30.8	6	11	1.8	9	87	4.3	218	64	44.3	19.7	2.2	16.4	6.4	10	7520	0.72	5.29	78	67.82	327.2	28.5
511	F	71	130	80	6.5	56.6	36.2	5.2	1.5	0.5	3.68	2.35	0.34	0.1	0.03	144	4.86	43.8	90.1	29.6	329	13	42.4	229	10.4	12.5	0.24	27.7	23	16	0.7	29	71	4.9	217	72.1	50.8	21.3	2.4	7.2	3.2	4	9919	0.7	5.66	51	110.98	403.1	25.8
512	F	33	130	80	5.8	62.1	31.2	3.6	2.6	0.5	3.61	1.81	0.21	0.15	0.03	133	4.5	41.7	92.7	29.6	319	13.4	45.4	188	13.7	18.4	0.26	54.5	19	21	1.1	16	90	3.6	257	71.2	46	25.2	1.8	43	4.6	38.4	5544	0.5	3.52	52	67.69	188.2	25.8
513	M	30	130	70	4.8	60.9	31.5	6.1	1.1	0.4	2.9	1.5	0.3	0.1	0	160	5.55	46.7	84.1	28.8	342	12.7	NA	160	9.8	19.4	0.16	NA	25	17	0.7	22	78	1.6	363	75.5	47.6	27.9	1.7	20.3	6.6	13.7	9826	0.38	4.11	67	61.34	268	23.8
514	F	27	142	78	7.6	71.6	23	4.6	0.4	0.4	5.5	1.8	0.3	0	0	144	4.75	43.1	90.7	30.3	334	12.6	NA	283	7.7	15.8	0.22	NA	13	15	0.5	21	47	11.2	318	80.3	48.8	31.5	1.5	6.2	2.6	3.6	10766	0.35	4.97	54	92.04	308	25.4
515	M	31	115	64	6.2	56.2	32.2	8.9	2.4	0.3	3.5	2	0.6	0.1	0	149	5.02	44.3	88.3	19.7	337	13.1	NA	197	9.1	17.3	0.18	NA	21	19	0.9	15	51	2.6	304	70.8	46.5	24.3	1.9	8.7	3.7	5	7898	0.48	6.21	71	87.46	440	27.9
516	F	25	125	80	4.1	60.2	31.8	4.6	3.4	0	2.48	1.31	0.19	0.14	0	114	3.86	35.7	92.5	29.5	319	14.2	47.8	182	11.3	13.8	0.21	35.1	8	14	1.8	6	49	2.6	242	67.2	43.3	23.9	1.8	16.2	5.3	10.9	5905	0.57	5.18	54	95.93	244.6	24.1
517	M	49	105	71	7.8	69.8	23.4	4.4	2	0.4	5.4	1.8	0.3	0.2	0	144	4.61	42.5	92.3	31.2	338	13	NA	128	8.3	18.3	0.105	NA	12	14	1.2	28	66	1	294	70.4	47.8	22.6	2.1	10.2	3.9	6.3	8251	0.52	6.05	77	78.57	387	26
518	F	52	110	74	8.6	64.5	27.2	7	1.2	0.1	5.56	2.34	0.6	0.1	0.01	149	4.56	44	96.5	32.7	339	14.6	51.3	268	9.8	10.9	0.26	22.8	13	16	1.2	33	84	3.4	335	67.4	43.6	23.8	1.8	9.5	4.5	5	7208	0.55	3.91	55	71.09	280.6	24.1
519	F	46	142	76	6.8	52.5	40.3	6	0.9	0.3	3.57	2.74	0.41	0.06	0.02	139	4.23	41.8	96.8	32.3	333	11.8	42.2	295	9.8	10.6	0.29	22.3	13	20	1.5	8	47	28.4	341	64.4	44.5	19.9	2.2	5.1	2.6	2.5	7936	0.58	6.04	54	111.85	244.3	24
520	F	17	95	60	6.3	56.8	34.2	7.5	1.3	0.2	3.57	2.15	0.47	0.08	0.01	135	4.31	40.1	93	31.3	337	12.4	42	317	11.4	14.1	0.36	37.3	9	16	1.8	12	67	2.5	220	74.1	46.8	27.3	1.7	15.5	5.7	9.8	7346	0.41	3.77	62	60.81	274.4	27.5
[truncated: 32 more columns]
